# Supplementary material for: Identification and Structure Analysis of KCS Family Genes Suggest Their Reponding to Regulate Fiber Development in Long-Staple Cotton Under Salt-Alkaline Stress
Source: Front Genet. 2022 Feb 3;13:812449. doi: 10.3389/fgene.2022.812449 (PMC8850988; doi:10.3389/fgene.2022.812449)
Supplement: Supplementary file 1 [file DataSheet1.xlsx]

## Sheet: S1
GBKCS2	F	AGCCTTGATGACATCCACCA
	R	ACCCGAAGACAAAGGTAGCA
GBKCS3	F	CCTGTCACTTGTCGTGTTCC
	R	CAATCTCAGCCTCGCCTCTA
GBKCS4	F	TCGCGGAGCAGACTATAAGG
	R	ATTGGTCTTTAGCGCACCAC
GBKCS8	F	TAGTCCGGTTCATGGCAGTT
	R	GGTCCTTGAGAAGCTCCCTT
GBKCS9	F	GGAGTTCCAGCGCAAGATTT
	R	AACCTCCTCAGCTTCTTCCC
GBKCS11	F	TCTCAATTGGCCGGTACCTT
	R	TTGAGGACAGCCTCTGGAAG
GBKCS12	F	GCGACGGTTTCGTTCTTACA
	R	GAGTCGGTTCCAGGTCGTAT
GBKCS13	F	GGGTGGACCATTTCTGCATC
	R	CAAGGCTGAACCCTATCCCA
GBKCS16	F	ACTACCGCTCCAAGTACGAG
	R	TGCCAATGTTGCCTTGTTCA
GBKCS18	F	AACCAAGCCCTTCGGTTAGA
	R	GCGTTTCGCGTAGTAGAGAC
GBKCS19	F	AACAACGTGGAAGCATCGAG
	R	CGTACCATATGCTGCTGCTC
GBKCS20	F	CCTGTCACTTGTCGTGTTCC
	R	CAATCTCAGCCTCGCCTCTA
GBKCS25	F	AAAGCCGCAACTCGTTCTTT
	R	GGTCCTTGAGAAGCTCCCTT
GBKCS26	F	GGAGTTCCAGCGCAAGATTT
	R	AACCTCCTCAGCTTCTTCCC
GBKCS27	F	TGGCTGGTACCTTCACAGAG
	R	TGGAACATTGAGGACAGCCT
GBKCS29	F	GGTTCAACCAAGGGAACCAC
	R	CAAGGCTGAACCCTATCCCA
GBKCS31	F	AAGGCTCGTTCCAAGTACCA
	R	TCAGTTCCCGACCCAATGAA
GBKCS33	F	GTGCACCCAAGGACTTATGC
	R	GGTGGTCTGATGGGTGGTTA
GBKCS34	F	TGAGCTCTCAGATTGGCACA
	R	TCGGATCCTTCCTTTGGCTT
GBKCS37	F	ACTTGACGGAGTTTCCGAGT
	R	GCGTTTCGCGTAGTAGAGAC

## Sheet: S2
geneID	Rename		geneID	Rename		geneID	Rename		geneID	Rename
Ga01G0048.1	GaKCS1		Gorai.001G107300.1	GrKCS1		GH_A01G0048.1	GHKCS1		GB_A01G0047.1	GBKCS1
Ga01G0050.1	GaKCS2		Gorai.001G150900.1	GrKCS2		GH_A01G2012.1	GHKCS2		GB_A01G0048.1	GBKCS2
Ga02G1332.1	GaKCS3		Gorai.002G005500.1	GrKCS3		GH_A03G0921.1	GHKCS3		GB_A01G2113.1	GBKCS3
Ga03G1150.1	GaKCS4		Gorai.002G005600.1	GrKCS4		GH_A03G1679.1	GHKCS4		GB_A03G0927.1	GBKCS4
Ga03G1949.1	GaKCS5		Gorai.002G005700.1	GrKCS5		GH_A03G2193.1	GHKCS5		GB_A03G1752.1	GBKCS5
Ga03G2528.1	GaKCS6		Gorai.002G218500.1	GrKCS6		GH_A05G0197.1	GHKCS6		GB_A03G2278.1	GBKCS6
Ga04G1434.1	GaKCS7		Gorai.004G149300.1	GrKCS7		GH_A05G0993.1	GHKCS7		GB_A05G0195.1	GBKCS7
Ga05G0207.1	GaKCS8		Gorai.004G278700.1	GrKCS8		GH_A05G1932.1	GHKCS8		GB_A05G1001.1	GBKCS8
Ga05G1040.1	GaKCS9		Gorai.005G108000.1	GrKCS9		GH_A05G3718.1	GHKCS9		GB_A05G1959.1	GBKCS9
Ga05G2047.1	GaKCS10		Gorai.005G244100.1	GrKCS10		GH_A06G0638.1	GHKCS10		GB_A05G3808.1	GBKCS10
Ga06G0609.1	GaKCS11		Gorai.006G069800.1	GrKCS11		GH_A06G1931.1	GHKCS11		GB_A06G0650.1	GBKCS11
Ga06G2051.1	GaKCS12		Gorai.006G245000.1	GrKCS12		GH_A07G1046.1	GHKCS12		GB_A06G1968.1	GBKCS12
Ga07G1029.1	GaKCS13		Gorai.008G129800.1	GrKCS13		GH_A07G1457.1	GHKCS13		GB_A07G1035.1	GBKCS13
Ga07G1474.1	GaKCS14		Gorai.009G021000.1	GrKCS14		GH_A08G1481.1	GHKCS14		GB_A07G1455.1	GBKCS14
Ga08G1464.1	GaKCS15		Gorai.009G102300.1	GrKCS15		GH_A09G0606.1	GHKCS15		GB_A08G2845.1	GBKCS15
Ga08G2821.1	GaKCS16		Gorai.009G201600.1	GrKCS16		GH_A09G0755.1	GHKCS16		GB_A09G0855.1	GBKCS16
Ga09G0739.1	GaKCS17		Gorai.010G066800.1	GrKCS17		GH_A09G2422.1	GHKCS17		GB_A09G2530.1	GBKCS17
Ga09G2528.1	GaKCS18		Gorai.010G202800.1	GrKCS18		GH_A10G1273.1	GHKCS18		GB_A12G1390.1	GBKCS18
Ga10G0454.1	GaKCS19		Gorai.011G165200.1	GrKCS19		GH_A10G2349.1	GHKCS19		GB_A13G2314.1	GBKCS19
Ga10G0455.1	GaKCS20		Gorai.011G245100.1	GrKCS20		GH_A11G0081.1	GHKCS20		GB_D01G2200.1	GBKCS20
Ga10G0456.1	GaKCS21		Gorai.011G249000.1	GrKCS21		GH_A12G1320.1	GHKCS21		GB_D02G1909.1	GBKCS21
Ga10G0459.1	GaKCS22		Gorai.011G249200.1	GrKCS22		GH_A13G2177.1	GHKCS22		GB_D02G2423.1	GBKCS22
Ga10G0468.1	GaKCS23		Gorai.013G221500.1	GrKCS23		GH_D01G2106.1	GHKCS23		GB_D04G0650.1	GBKCS23
Ga10G1398.1	GaKCS24					GH_D02G0974.1	GHKCS24		GB_D05G0203.1	GBKCS24
Ga12G1760.1	GaKCS25					GH_D02G1843.1	GHKCS25		GB_D05G0976.1	GBKCS25
Ga13G2354.1	GaKCS26					GH_D02G2365.1	GHKCS26		GB_D05G1986.1	GBKCS26
						GH_D04G0629.1	GHKCS27		GB_D06G0640.1	GBKCS27
						GH_D05G0200.1	GHKCS28		GB_D06G2039.1	GBKCS28
						GH_D05G0980.1	GHKCS29		GB_D07G1036.1	GBKCS29
						GH_D05G1971.1	GHKCS30		GB_D07G1467.1	GBKCS30
						GH_D06G0609.1	GHKCS31		GB_D08G1569.1	GBKCS31
						GH_D06G0876.1	GHKCS32		GB_D08G2835.1	GBKCS32
						GH_D06G1958.1	GHKCS33		GB_D09G0710.1	GBKCS33
						GH_D07G1033.1	GHKCS34		GB_D09G2369.1	GBKCS34
						GH_D07G1450.1	GHKCS35		GB_D10G1603.1	GBKCS35
						GH_D08G1505.1	GHKCS36		GB_D10G2464.1	GBKCS36
						GH_D08G2730.1	GHKCS37		GB_D12G1387.1	GBKCS37
						GH_D09G0698.1	GHKCS38		GB_D13G2260.1	GBKCS38
						GH_D09G2362.1	GHKCS39
						GH_D10G1602.1	GHKCS40
						GH_D10G2411.1	GHKCS41
						GH_D10G2445.1	GHKCS42
						GH_D12G1341.1	GHKCS43
						GH_D13G2158.1	GHKCS44

## Sheet: S3
Gene ID		Principle Transcript ID	Species	Assembly	Protein Length (aa)	Molecular Weight (kDa)	Charge	Isoelectric Point	Grand Average of Hydropathy
GB_A03G0927	GBKCS4	GB_A03G0927.1	Gossypium barbadense	ZJU	411	46.015	20	9.732	-0.174
GB_A01G2113	GBKCS3	GB_A01G2113.1	Gossypium barbadense	ZJU	415	46.62	21	9.598	-0.173
GB_D02G1909	GBKCS21	GB_D02G1909.1	Gossypium barbadense	ZJU	415	46.699	22.5	9.599	-0.158
GB_A05G3808	GBKCS10	GB_A05G3808.1	Gossypium barbadense	ZJU	437	49.139	14.5	8.655	-0.161
GB_D06G2039	GBKCS28	GB_D06G2039.1	Gossypium barbadense	ZJU	461	51.937	18	9.229	-0.143
GB_D04G0650	GBKCS23	GB_D04G0650.1	Gossypium barbadense	ZJU	462	52.087	17.5	8.801	-0.085
GB_A06G1968	GBKCS12	GB_A06G1968.1	Gossypium barbadense	ZJU	464	52.175	17	9.13	-0.151
GB_A01G0047	GBKCS1	GB_A01G0047.1	Gossypium barbadense	ZJU	465	52.182	29	9.614	0.006
GB_D10G2464	GBKCS36	GB_D10G2464.1	Gossypium barbadense	ZJU	460	52.302	10	8.281	-0.136
GB_D07G1036	GBKCS29	GB_D07G1036.1	Gossypium barbadense	ZJU	466	52.805	15.5	8.857	-0.162
GB_A07G1035	GBKCS13	GB_A07G1035.1	Gossypium barbadense	ZJU	466	52.837	16	8.887	-0.165
GB_D05G0976	GBKCS25	GB_D05G0976.1	Gossypium barbadense	ZJU	467	52.855	16	8.946	-0.145
GB_A05G1001	GBKCS8	GB_A05G1001.1	Gossypium barbadense	ZJU	467	52.917	18.5	9.067	-0.16
GB_A09G0855	GBKCS16	GB_A09G0855.1	Gossypium barbadense	ZJU	491	55.223	21	9.584	-0.118
GB_D09G0710	GBKCS33	GB_D09G0710.1	Gossypium barbadense	ZJU	491	55.234	20	9.453	-0.061
GB_D01G2200	GBKCS20	GB_D01G2200.1	Gossypium barbadense	ZJU	492	55.452	25	9.523	0.014
GB_A03G1752	GBKCS5	GB_A03G1752.1	Gossypium barbadense	ZJU	496	55.874	20.5	9.165	0.042
GB_A01G0048	GBKCS2	GB_A01G0048.1	Gossypium barbadense	ZJU	504	56.619	26	9.485	-0.007
GB_A03G2278	GBKCS6	GB_A03G2278.1	Gossypium barbadense	ZJU	504	56.88	23	9.417	-0.029
GB_D02G2423	GBKCS22	GB_D02G2423.1	Gossypium barbadense	ZJU	504	57.007	24	9.566	-0.041
GB_D05G1986	GBKCS26	GB_D05G1986.1	Gossypium barbadense	ZJU	514	57.43	23	9.577	-0.032
GB_A05G1959	GBKCS9	GB_A05G1959.1	Gossypium barbadense	ZJU	515	57.497	23	9.556	-0.034
GB_D08G2835	GBKCS32	GB_D08G2835.1	Gossypium barbadense	ZJU	511	57.537	20	9.292	-0.077
GB_D06G0640	GBKCS27	GB_D06G0640.1	Gossypium barbadense	ZJU	510	57.545	21	9.54	-0.09
GB_A05G0195	GBKCS7	GB_A05G0195.1	Gossypium barbadense	ZJU	510	57.583	21.5	9.396	-0.091
GB_D05G0203	GBKCS24	GB_D05G0203.1	Gossypium barbadense	ZJU	510	57.668	18.5	9.201	-0.082
GB_A06G0650	GBKCS11	GB_A06G0650.1	Gossypium barbadense	ZJU	510	57.669	22	9.611	-0.097
GB_A08G2845	GBKCS15	GB_A08G2845.1	Gossypium barbadense	ZJU	512	57.784	22	9.529	-0.067
GB_D10G1603	GBKCS35	GB_D10G1603.1	Gossypium barbadense	ZJU	529	59.694	24	9.66	-0.076
GB_D12G1387	GBKCS37	GB_D12G1387.1	Gossypium barbadense	ZJU	531	59.765	12.5	8.852	-0.133
GB_A12G1390	GBKCS18	GB_A12G1390.1	Gossypium barbadense	ZJU	531	59.785	14.5	9.074	-0.113
GB_D09G2369	GBKCS34	GB_D09G2369.1	Gossypium barbadense	ZJU	533	59.933	20.5	9.452	-0.086
GB_A09G2530	GBKCS17	GB_A09G2530.1	Gossypium barbadense	ZJU	534	60.027	21	9.466	-0.081
GB_D08G1569	GBKCS31	GB_D08G1569.1	Gossypium barbadense	ZJU	533	60.186	22.5	9.539	-0.192
GB_A07G1455	GBKCS14	GB_A07G1455.1	Gossypium barbadense	ZJU	537	60.557	12.5	8.743	-0.139
GB_D13G2260	GBKCS38	GB_D13G2260.1	Gossypium barbadense	ZJU	548	62.688	22.5	9.618	-0.217
GB_A13G2314	GBKCS19	GB_A13G2314.1	Gossypium barbadense	ZJU	548	62.695	22.5	9.618	-0.218
GB_D07G1467	GBKCS30	GB_D07G1467.1	Gossypium barbadense	ZJU	580	65.427	15.5	8.962	-0.048

## Sheet: S4
Pairs	Positive	Pure Selection	Total
Ga-Ga	0	14	14
Ga-GH	2	62	64
Ga-Gr	0	34	34
Ga-GB	1	75	76
GB-GH	1	97	98
GB-Gr	0	81	81
GB-GB	0	56	56
Gr-GH	0	84	84
Gr-Gr	0	7	7
GH-GH	0	57	57
Total	4	567	571
percentage
Prediction of duplicated gene pairs involved in different combinations from four Gossypium species.

## Sheet: S5
ID	name	sequence	length	Species	Features
GB_A01G0047.1	ABRE	TACGGTC	7	Arabidopsis thaliana	ABA-responsive element
GB_A01G0047.1	ABRE	ACGTG	5	Arabidopsis thaliana	ABA-responsive element
GB_A01G0047.1	P-box	CCTTTTG	7	Oryza sativa	GA-responsive element
GB_A01G0047.1	P-box	CCTTTTG	7	Oryza sativa	GA-responsive element
GB_A01G0047.1	CCAAT-box	CAACGG	6	Hordeum vulgare	MYB binding site
GB_A01G0047.1	GATA-motif	GATAGGA	7	Arabidopsis thaliana	light responsive element
GB_A01G0047.1	MRE	AACCTAA	7	Petroselinum crispum	MYB binding site
GB_A01G0047.1	MRE	AACCTAA	7	Petroselinum crispum	MYB binding site
GB_A01G0047.1	GT1-motif	GGTTAA	6	Arabidopsis thaliana	light responsive element
GB_A01G0047.1	Box 4	ATTAAT	6	Petroselinum crispum	light responsive element
GB_A01G0047.1	Box 4	ATTAAT	6	Petroselinum crispum	light responsive element
GB_A01G0047.1	Box 4	ATTAAT	6	Petroselinum crispum	light responsive element
GB_A01G0047.1	Box 4	ATTAAT	6	Petroselinum crispum	light responsive element
GB_A01G0047.1	Box 4	ATTAAT	6	Petroselinum crispum	light responsive element
GB_A01G0047.1	Box 4	ATTAAT	6	Petroselinum crispum	light responsive element
GB_A01G0047.1	Box 4	ATTAAT	6	Petroselinum crispum	light responsive element
GB_A01G0047.1	G-box	TACGTG	6	Arabidopsis thaliana	light responsive element
GB_A01G0047.1	Box II	TGGTAATAA	9	Solanum tuberosum	light responsive element
GB_A01G0047.1	MBS	CAACTG	6	Arabidopsis thaliana	drought response element
GB_A01G0047.1	MBS	CAACTG	6	Arabidopsis thaliana	drought response element
GB_A01G0047.1	MBS	CAACTG	6	Arabidopsis thaliana	drought response element
GB_A01G0048.1	TCT-motif	TCTTAC	6	Arabidopsis thaliana	light responsive element
GB_A01G0048.1	TCT-motif	TCTTAC	6	Arabidopsis thaliana	light responsive element
GB_A01G0048.1	G-box	CACGAC	6	Zea mays	light responsive element
GB_A01G0048.1	ARE	AAACCA	6	Zea mays	anaerobic induction responsive element
GB_A01G0048.1	ARE	AAACCA	6	Zea mays	anaerobic induction responsive element
GB_A01G0048.1	Box 4	ATTAAT	6	Petroselinum crispum	light responsive element
GB_A01G0048.1	Box 4	ATTAAT	6	Petroselinum crispum	light responsive element
GB_A01G0048.1	Box 4	ATTAAT	6	Petroselinum crispum	light responsive element
GB_A01G0048.1	Box 4	ATTAAT	6	Petroselinum crispum	light responsive element
GB_A01G0048.1	Box 4	ATTAAT	6	Petroselinum crispum	light responsive element
GB_A01G0048.1	Box 4	ATTAAT	6	Petroselinum crispum	light responsive element
GB_A01G0048.1	Box 4	ATTAAT	6	Petroselinum crispum	light responsive element
GB_A01G0048.1	Box 4	ATTAAT	6	Petroselinum crispum	light responsive element
GB_A01G0048.1	Box 4	ATTAAT	6	Petroselinum crispum	light responsive element
GB_A01G0048.1	Box 4	ATTAAT	6	Petroselinum crispum	light responsive element
GB_A01G0048.1	Box 4	ATTAAT	6	Petroselinum crispum	light responsive element
GB_A01G0048.1	Box 4	ATTAAT	6	Petroselinum crispum	light responsive element
GB_A01G0048.1	MRE	AACCTAA	7	Petroselinum crispum	MYB binding site
GB_A01G0048.1	TC-rich repeats	GTTTTCTTAC	9	Nicotiana tabacum	defense and stress responsive element
GB_A01G0048.1	TC-rich repeats	ATTCTCTAAC	9	Nicotiana tabacum	defense and stress responsive element
GB_A01G0048.1	GT1-motif	GGTTAA	6	Arabidopsis thaliana	light responsive element
GB_A01G0048.1	GATA-motif	GATAGGA	7	Arabidopsis thaliana	light responsive element
GB_A01G0048.1	LTR	CCGAAA	6	Hordeum vulgare	low-temperature responsiveness
GB_A01G0048.1	LTR	CCGAAA	6	Hordeum vulgare	low-temperature responsiveness
GB_A01G0048.1	CCAAT-box	CAACGG	6	Hordeum vulgare	MYB binding site
GB_A01G0048.1	3-AF1 binding site	TAAGAGAGGAA	10	Solanum tuberosum	light responsive element
GB_A01G0048.1	G-Box	CACGTT	6	Pisum sativum	light responsive element
GB_A01G0048.1	LAMP-element	CTTTATCA	8	Pisum sativum	light responsive element
GB_A01G0048.1	ABRE	ACGTG	5	Arabidopsis thaliana	ABA-responsive element
GB_A01G2113.1	P-box	CCTTTTG	7	Oryza sativa	GA-responsive element
GB_A01G2113.1	GT1-motif	GGTTAA	6	Arabidopsis thaliana	light responsive element
GB_A01G2113.1	GT1-motif	GGTTAAT	7	Avena sativa	light responsive element
GB_A01G2113.1	GT1-motif	GGTTAA	6	Arabidopsis thaliana	light responsive element
GB_A01G2113.1	GT1-motif	GGTTAA	6	Arabidopsis thaliana	light responsive element
GB_A01G2113.1	CGTCA-motif	CGTCA	5	Hordeum vulgare	MeJA-responsiveness
GB_A01G2113.1	G-box	CACGAC	6	Zea mays	light responsive element
GB_A01G2113.1	Box 4	ATTAAT	6	Petroselinum crispum	light responsive element
GB_A01G2113.1	Box 4	ATTAAT	6	Petroselinum crispum	light responsive element
GB_A01G2113.1	Box 4	ATTAAT	6	Petroselinum crispum	light responsive element
GB_A01G2113.1	Box 4	ATTAAT	6	Petroselinum crispum	light responsive element
GB_A01G2113.1	Box 4	ATTAAT	6	Petroselinum crispum	light responsive element
GB_A01G2113.1	Box 4	ATTAAT	6	Petroselinum crispum	light responsive element
GB_A01G2113.1	Box 4	ATTAAT	6	Petroselinum crispum	light responsive element
GB_A01G2113.1	TCT-motif	TCTTAC	6	Arabidopsis thaliana	light responsive element
GB_A01G2113.1	MBS	CAACTG	6	Arabidopsis thaliana	drought response element
GB_A01G2113.1	TCA-element	CCATCTTTTT	9	Nicotiana tabacum	salicylic acid responsive element
GB_A01G2113.1	TCCC-motif	TCTCCCT	7	Spinacia oleracea	light responsive element
GB_A01G2113.1	chs-CMA1a	TTACTTAA	8	Daucus carota	light responsive element
GB_A01G2113.1	chs-CMA1a	TTACTTAA	8	Daucus carota	light responsive element
GB_A01G2113.1	AE-box	AGAAACAA	8	Arabidopsis thaliana	light responsive element
GB_A01G2113.1	TGACG-motif	TGACG	5	Hordeum vulgare	MeJA-responsiveness
GB_A03G0927.1	GT1-motif	GGTTAA	6	Arabidopsis thaliana	light responsive element
GB_A03G0927.1	GT1-motif	GGTTAA	6	Arabidopsis thaliana	light responsive element
GB_A03G0927.1	ABRE	ACGTG	5	Arabidopsis thaliana	ABA-responsive element
GB_A03G0927.1	ABRE	CACGTG	6	Arabidopsis thaliana	ABA-responsive element
GB_A03G0927.1	ABRE	ACGTG	5	Arabidopsis thaliana	ABA-responsive element
GB_A03G0927.1	ATCT-motif	AATCTAATCC	9	Pisum sativum	light responsive element
GB_A03G0927.1	G-Box	CACGTG	6	Pisum sativum	light responsive element
GB_A03G0927.1	MBS	CAACTG	6	Arabidopsis thaliana	drought response element
GB_A03G0927.1	circadian	CAAAGATATC	9	Lycopersicon esculentum	circadian control element
GB_A03G0927.1	chs-CMA1a	TTACTTAA	8	Daucus carota	light responsive element
GB_A03G0927.1	AE-box	AGAAACTT	8	Arabidopsis thaliana	light responsive element
GB_A03G0927.1	TGACG-motif	TGACG	5	Hordeum vulgare	MeJA-responsiveness
GB_A03G0927.1	TGACG-motif	TGACG	5	Hordeum vulgare	MeJA-responsiveness
GB_A03G0927.1	AT1-motif	AATTATTTTTTATT	13	Solanum tuberosum	light responsive element
GB_A03G0927.1	AT1-motif	AATTATTTTTTATT	13	Solanum tuberosum	light responsive element
GB_A03G0927.1	CGTCA-motif	CGTCA	5	Hordeum vulgare	MeJA-responsiveness
GB_A03G0927.1	CGTCA-motif	CGTCA	5	Hordeum vulgare	MeJA-responsiveness
GB_A03G0927.1	Box 4	ATTAAT	6	Petroselinum crispum	light responsive element
GB_A03G0927.1	Box 4	ATTAAT	6	Petroselinum crispum	light responsive element
GB_A03G0927.1	Box 4	ATTAAT	6	Petroselinum crispum	light responsive element
GB_A03G0927.1	Box 4	ATTAAT	6	Petroselinum crispum	light responsive element
GB_A03G0927.1	ARE	AAACCA	6	Zea mays	anaerobic induction responsive element
GB_A03G0927.1	ARE	AAACCA	6	Zea mays	anaerobic induction responsive element
GB_A03G0927.1	G-box	TACGTG	6	Arabidopsis thaliana	light responsive element
GB_A03G0927.1	G-box	CACGTG	6	Arabidopsis thaliana	light responsive element
GB_A03G1752.1	I-box	cCATATCCAAT	10	Flaveria trinervia	light responsive element
GB_A03G1752.1	P-box	CCTTTTG	7	Oryza sativa	GA-responsive element
GB_A03G1752.1	LTR	CCGAAA	6	Hordeum vulgare	low-temperature responsiveness
GB_A03G1752.1	GT1-motif	GGTTAAT	7	Avena sativa	light responsive element
GB_A03G1752.1	MRE	AACCTAA	7	Petroselinum crispum	MYB binding site
GB_A03G1752.1	Box 4	ATTAAT	6	Petroselinum crispum	light responsive element
GB_A03G1752.1	Box 4	ATTAAT	6	Petroselinum crispum	light responsive element
GB_A03G1752.1	Box 4	ATTAAT	6	Petroselinum crispum	light responsive element
GB_A03G1752.1	Box 4	ATTAAT	6	Petroselinum crispum	light responsive element
GB_A03G1752.1	ARE	AAACCA	6	Zea mays	anaerobic induction responsive element
GB_A03G1752.1	TCT-motif	TCTTAC	6	Arabidopsis thaliana	light responsive element
GB_A03G1752.1	ACA-motif	AATTACAGCCATT	12	Pisum sativum	light responsive element
GB_A03G1752.1	GARE-motif	TCTGTTG	7	Brassica oleracea	GA-responsive element
GB_A03G1752.1	GARE-motif	TCTGTTG	7	Brassica oleracea	GA-responsive element
GB_A03G1752.1	TCCC-motif	TCTCCCT	7	Spinacia oleracea	light responsive element
GB_A03G1752.1	TCCC-motif	TCTCCCT	7	Spinacia oleracea	light responsive element
GB_A03G1752.1	AE-box	AGAAACTT	8	Arabidopsis thaliana	light responsive element
GB_A03G2278.1	G-Box	CACGTT	6	Pisum sativum	light responsive element
GB_A03G2278.1	P-box	CCTTTTG	7	Oryza sativa	GA-responsive element
GB_A03G2278.1	ABRE	TACGGTC	7	Arabidopsis thaliana	ABA-responsive element
GB_A03G2278.1	ABRE	ACGTG	5	Arabidopsis thaliana	ABA-responsive element
GB_A03G2278.1	ABRE	ACGTG	5	Arabidopsis thaliana	ABA-responsive element
GB_A03G2278.1	ATC-motif	AGTAATCT	8	Spinacia oleracea	light responsive element
GB_A03G2278.1	TC-rich repeats	GTTTTCTTAC	9	Nicotiana tabacum	defense and stress responsive element
GB_A03G2278.1	MRE	AACCTAA	7	Petroselinum crispum	MYB binding site
GB_A03G2278.1	GATA-motif	GATAGGG	7	Pisum sativum	light responsive element
GB_A03G2278.1	Box II	ACACGTAGA	9	Arabidopsis thaliana	light responsive element
GB_A03G2278.1	TGA-element	AACGAC	6	Brassica oleracea	auxin-responsive element
GB_A03G2278.1	G-box	TAACACGTAG	9	Brassica oleracea	light responsive element
GB_A03G2278.1	G-box	TACGTG	6	Arabidopsis thaliana	light responsive element
GB_A03G2278.1	Box 4	ATTAAT	6	Petroselinum crispum	light responsive element
GB_A03G2278.1	Box 4	ATTAAT	6	Petroselinum crispum	light responsive element
GB_A03G2278.1	Box 4	ATTAAT	6	Petroselinum crispum	light responsive element
GB_A03G2278.1	Box 4	ATTAAT	6	Petroselinum crispum	light responsive element
GB_A03G2278.1	Box 4	ATTAAT	6	Petroselinum crispum	light responsive element
GB_A03G2278.1	AE-box	AGAAACTT	8	Arabidopsis thaliana	light responsive element
GB_A03G2278.1	AE-box	AGAAACTT	8	Arabidopsis thaliana	light responsive element
GB_A03G2278.1	MBS	CAACTG	6	Arabidopsis thaliana	drought response element
GB_A03G2278.1	TCA-element	CCATCTTTTT	9	Nicotiana tabacum	salicylic acid responsive element
GB_A03G2278.1	TCA-element	CCATCTTTTT	9	Nicotiana tabacum	salicylic acid responsive element
GB_A03G2278.1	TCA-element	CCATCTTTTT	10	Nicotiana tabacum	salicylic acid responsive element
GB_A05G0195.1	MBS	CAACTG	6	Arabidopsis thaliana	drought response element
GB_A05G0195.1	TCT-motif	TCTTAC	6	Arabidopsis thaliana	light responsive element
GB_A05G0195.1	TCT-motif	TCTTAC	6	Arabidopsis thaliana	light responsive element
GB_A05G0195.1	GTGGC-motif	GATTCTGTGGC	10	Spinacia oleracea	light responsive element
GB_A05G0195.1	TGA-element	AACGAC	6	Brassica oleracea	auxin-responsive element
GB_A05G0195.1	ARE	AAACCA	6	Zea mays	anaerobic induction responsive element
GB_A05G0195.1	Box 4	ATTAAT	6	Petroselinum crispum	light responsive element
GB_A05G0195.1	Box 4	ATTAAT	6	Petroselinum crispum	light responsive element
GB_A05G0195.1	Box 4	ATTAAT	6	Petroselinum crispum	light responsive element
GB_A05G0195.1	Box 4	ATTAAT	6	Petroselinum crispum	light responsive element
GB_A05G0195.1	TC-rich repeats	GTTTTCTTAC	9	Nicotiana tabacum	defense and stress responsive element
GB_A05G0195.1	AuxRR-core	GGTCCAT	7	Nicotiana tabacum	auxin-responsive element
GB_A05G0195.1	AuxRR-core	GGTCCAT	7	Nicotiana tabacum	auxin-responsive element
GB_A05G0195.1	LTR	CCGAAA	6	Hordeum vulgare	low-temperature responsiveness
GB_A05G0195.1	G-Box	CACGTT	6	Pisum sativum	light responsive element
GB_A05G0195.1	ABRE	ACGTG	5	Arabidopsis thaliana	ABA-responsive element
GB_A05G0195.1	TATC-box	TATCCCA	7	Oryza sativa	GA-responsive element
GB_A05G1001.1	ABRE	ACGTG	5	Arabidopsis thaliana	ABA-responsive element
GB_A05G1001.1	ABRE	ACGTG	5	Arabidopsis thaliana	ABA-responsive element
GB_A05G1001.1	G-Box	CACGTT	6	Pisum sativum	light responsive element
GB_A05G1001.1	GATA-motif	AAGATAAGATT	10	Arabidopsis thaliana	light responsive element
GB_A05G1001.1	LTR	CCGAAA	6	Hordeum vulgare	low-temperature responsiveness
GB_A05G1001.1	LTR	CCGAAA	6	Hordeum vulgare	low-temperature responsiveness
GB_A05G1001.1	CCAAT-box	CAACGG	6	Hordeum vulgare	MYB binding site
GB_A05G1001.1	GT1-motif	GGTTAA	6	Arabidopsis thaliana	light responsive element
GB_A05G1001.1	G-box	CACGTC	6	Zea mays	light responsive element
GB_A05G1001.1	G-box	CACGAC	6	Zea mays	light responsive element
GB_A05G1001.1	Box 4	ATTAAT	6	Petroselinum crispum	light responsive element
GB_A05G1001.1	Box 4	ATTAAT	6	Petroselinum crispum	light responsive element
GB_A05G1001.1	Box 4	ATTAAT	6	Petroselinum crispum	light responsive element
GB_A05G1001.1	Box 4	ATTAAT	6	Petroselinum crispum	light responsive element
GB_A05G1001.1	Box 4	ATTAAT	6	Petroselinum crispum	light responsive element
GB_A05G1001.1	Box 4	ATTAAT	6	Petroselinum crispum	light responsive element
GB_A05G1001.1	TGA-element	AACGAC	6	Brassica oleracea	auxin-responsive element
GB_A05G1001.1	TCT-motif	TCTTAC	6	Arabidopsis thaliana	light responsive element
GB_A05G1001.1	GA-motif	ATAGATAA	8	Arabidopsis thaliana	light responsive element
GB_A05G1001.1	chs-CMA1a	TTACTTAA	8	Daucus carota	light responsive element
GB_A05G1001.1	TCCC-motif	TCTCCCT	7	Spinacia oleracea	light responsive element
GB_A05G1959.1	TGACG-motif	TGACG	5	Hordeum vulgare	MeJA-responsiveness
GB_A05G1959.1	TGACG-motif	TGACG	5	Hordeum vulgare	MeJA-responsiveness
GB_A05G1959.1	TGACG-motif	TGACG	5	Hordeum vulgare	MeJA-responsiveness
GB_A05G1959.1	TGACG-motif	TGACG	5	Hordeum vulgare	MeJA-responsiveness
GB_A05G1959.1	MBS	CAACTG	6	Arabidopsis thaliana	drought response element
GB_A05G1959.1	TGA-element	AACGAC	6	Brassica oleracea	auxin-responsive element
GB_A05G1959.1	CGTCA-motif	CGTCA	5	Hordeum vulgare	MeJA-responsiveness
GB_A05G1959.1	CGTCA-motif	CGTCA	5	Hordeum vulgare	MeJA-responsiveness
GB_A05G1959.1	CGTCA-motif	CGTCA	5	Hordeum vulgare	MeJA-responsiveness
GB_A05G1959.1	CGTCA-motif	CGTCA	5	Hordeum vulgare	MeJA-responsiveness
GB_A05G1959.1	G-box	CACGTG	6	Arabidopsis thaliana	light responsive element
GB_A05G1959.1	G-box	CACGTC	6	Zea mays	light responsive element
GB_A05G1959.1	G-box	CACGTC	6	Zea mays	light responsive element
GB_A05G1959.1	Box 4	ATTAAT	6	Petroselinum crispum	light responsive element
GB_A05G1959.1	ARE	AAACCA	6	Zea mays	anaerobic induction responsive element
GB_A05G1959.1	GT1-motif	GGTTAA	6	Arabidopsis thaliana	light responsive element
GB_A05G1959.1	LTR	CCGAAA	6	Hordeum vulgare	low-temperature responsiveness
GB_A05G1959.1	LTR	CCGAAA	6	Hordeum vulgare	low-temperature responsiveness
GB_A05G1959.1	G-Box	CACGTG	6	Pisum sativum	light responsive element
GB_A05G1959.1	ABRE	CGCACGTGTC	9	Hordeum vulgare	ABA-responsive element
GB_A05G1959.1	ABRE	CACGTG	6	Arabidopsis thaliana	ABA-responsive element
GB_A05G1959.1	ABRE	ACGTG	5	Arabidopsis thaliana	ABA-responsive element
GB_A05G1959.1	ABRE	ACGTG	5	Arabidopsis thaliana	ABA-responsive element
GB_A05G1959.1	ABRE	ACGTG	5	Arabidopsis thaliana	ABA-responsive element
GB_A05G1959.1	TATC-box	TATCCCA	7	Oryza sativa	GA-responsive element
GB_A05G3808.1	MBS	CAACTG	6	Arabidopsis thaliana	drought response element
GB_A05G3808.1	TGACG-motif	TGACG	5	Hordeum vulgare	MeJA-responsiveness
GB_A05G3808.1	Box 4	ATTAAT	6	Petroselinum crispum	light responsive element
GB_A05G3808.1	Box 4	ATTAAT	6	Petroselinum crispum	light responsive element
GB_A05G3808.1	ARE	AAACCA	6	Zea mays	anaerobic induction responsive element
GB_A05G3808.1	ARE	AAACCA	6	Zea mays	anaerobic induction responsive element
GB_A05G3808.1	CGTCA-motif	CGTCA	5	Hordeum vulgare	MeJA-responsiveness
GB_A05G3808.1	AT1-motif	AATTATTTTTTATT	13	Solanum tuberosum	light responsive element
GB_A05G3808.1	TCT-motif	TCTTAC	6	Arabidopsis thaliana	light responsive element
GB_A05G3808.1	Box II	TGGTAATAA	9	Solanum tuberosum	light responsive element
GB_A05G3808.1	TC-rich repeats	GTTTTCTTAC	9	Nicotiana tabacum	defense and stress responsive element
GB_A05G3808.1	TC-rich repeats	GTTTTCTTAC	9	Nicotiana tabacum	defense and stress responsive element
GB_A05G3808.1	TC-rich repeats	ATTCTCTAAC	9	Nicotiana tabacum	defense and stress responsive element
GB_A05G3808.1	GT1-motif	GGTTAA	6	Arabidopsis thaliana	light responsive element
GB_A05G3808.1	GT1-motif	GGTTAA	6	Arabidopsis thaliana	light responsive element
GB_A05G3808.1	ABRE	GCAACGTGTC	9	Hordeum vulgare	ABA-responsive element
GB_A05G3808.1	ATCT-motif	AATCTAATCC	9	Pisum sativum	light responsive element
GB_A05G3808.1	ATC-motif	AGTAATCT	8	Spinacia oleracea	light responsive element
GB_A05G3808.1	P-box	CCTTTTG	7	Oryza sativa	GA-responsive element
GB_A06G0650.1	TGA-element	AACGAC	6	Brassica oleracea	auxin-responsive element
GB_A06G0650.1	TCT-motif	TCTTAC	6	Arabidopsis thaliana	light responsive element
GB_A06G0650.1	G-box	TACGTG	6	Arabidopsis thaliana	light responsive element
GB_A06G0650.1	Box 4	ATTAAT	6	Petroselinum crispum	light responsive element
GB_A06G0650.1	Box 4	ATTAAT	6	Petroselinum crispum	light responsive element
GB_A06G0650.1	Box 4	ATTAAT	6	Petroselinum crispum	light responsive element
GB_A06G0650.1	Box 4	ATTAAT	6	Petroselinum crispum	light responsive element
GB_A06G0650.1	ARE	AAACCA	6	Zea mays	anaerobic induction responsive element
GB_A06G0650.1	ARE	AAACCA	6	Zea mays	anaerobic induction responsive element
GB_A06G0650.1	ARE	AAACCA	6	Zea mays	anaerobic induction responsive element
GB_A06G0650.1	CGTCA-motif	CGTCA	5	Hordeum vulgare	MeJA-responsiveness
GB_A06G0650.1	AE-box	AGAAACTT	8	Arabidopsis thaliana	light responsive element
GB_A06G0650.1	TGACG-motif	TGACG	5	Hordeum vulgare	MeJA-responsiveness
GB_A06G0650.1	circadian	CAAAGATATC	9	Lycopersicon esculentum	circadian control element
GB_A06G0650.1	AAAC-motif	CAATCAAAACCT	11	Spinacia oleracea	light responsive element
GB_A06G0650.1	MBS	CAACTG	6	Arabidopsis thaliana	drought response element
GB_A06G0650.1	P-box	CCTTTTG	7	Oryza sativa	GA-responsive element
GB_A06G0650.1	3-AF1 binding site	TAAGAGAGGAA	10	Solanum tuberosum	light responsive element
GB_A06G0650.1	G-Box	TCCACATGGCA	10	Triticum aestivum	light responsive element
GB_A06G0650.1	ABRE	ACGTG	5	Arabidopsis thaliana	ABA-responsive element
GB_A06G0650.1	ABRE	AACCCGG	7	Arabidopsis thaliana	ABA-responsive element
GB_A06G0650.1	GT1-motif	GGTTAA	6	Arabidopsis thaliana	light responsive element
GB_A06G0650.1	GT1-motif	GGTTAA	6	Arabidopsis thaliana	light responsive element
GB_A06G1968.1	3-AF1 binding site	TAAGAGAGGAA	10	Solanum tuberosum	light responsive element
GB_A06G1968.1	G-Box	CACGTT	6	Pisum sativum	light responsive element
GB_A06G1968.1	G-Box	CACGTT	6	Pisum sativum	light responsive element
GB_A06G1968.1	ATCT-motif	AATCTAATCC	9	Pisum sativum	light responsive element
GB_A06G1968.1	ABRE	ACGTG	5	Arabidopsis thaliana	ABA-responsive element
GB_A06G1968.1	ABRE	ACGTG	5	Arabidopsis thaliana	ABA-responsive element
GB_A06G1968.1	ABRE	ACGTG	5	Arabidopsis thaliana	ABA-responsive element
GB_A06G1968.1	ABRE	ACGTG	5	Arabidopsis thaliana	ABA-responsive element
GB_A06G1968.1	GT1-motif	GGTTAA	6	Arabidopsis thaliana	light responsive element
GB_A06G1968.1	chs-CMA2a	TCACTTGA	8	Petroselinum crispum	light responsive element
GB_A06G1968.1	TCT-motif	TCTTAC	6	Arabidopsis thaliana	light responsive element
GB_A06G1968.1	G-box	TACGTG	6	Arabidopsis thaliana	light responsive element
GB_A06G1968.1	G-box	TACGTG	6	Arabidopsis thaliana	light responsive element
GB_A06G1968.1	Box 4	ATTAAT	6	Petroselinum crispum	light responsive element
GB_A06G1968.1	Box 4	ATTAAT	6	Petroselinum crispum	light responsive element
GB_A06G1968.1	Box 4	ATTAAT	6	Petroselinum crispum	light responsive element
GB_A06G1968.1	Box 4	ATTAAT	6	Petroselinum crispum	light responsive element
GB_A06G1968.1	Box 4	ATTAAT	6	Petroselinum crispum	light responsive element
GB_A06G1968.1	Box 4	ATTAAT	6	Petroselinum crispum	light responsive element
GB_A06G1968.1	Box 4	ATTAAT	6	Petroselinum crispum	light responsive element
GB_A06G1968.1	Box 4	ATTAAT	6	Petroselinum crispum	light responsive element
GB_A06G1968.1	Box 4	ATTAAT	6	Petroselinum crispum	light responsive element
GB_A06G1968.1	AT1-motif	AATTATTTTTTATT	13	Solanum tuberosum	light responsive element
GB_A06G1968.1	CGTCA-motif	CGTCA	5	Hordeum vulgare	MeJA-responsiveness
GB_A06G1968.1	CGTCA-motif	CGTCA	5	Hordeum vulgare	MeJA-responsiveness
GB_A06G1968.1	CGTCA-motif	CGTCA	5	Hordeum vulgare	MeJA-responsiveness
GB_A06G1968.1	TGACG-motif	TGACG	5	Hordeum vulgare	MeJA-responsiveness
GB_A06G1968.1	TGACG-motif	TGACG	5	Hordeum vulgare	MeJA-responsiveness
GB_A06G1968.1	TGACG-motif	TGACG	5	Hordeum vulgare	MeJA-responsiveness
GB_A06G1968.1	TCA-element	CCATCTTTTT	9	Nicotiana tabacum	salicylic acid responsive element
GB_A06G1968.1	MBS	CAACTG	6	Arabidopsis thaliana	drought response element
GB_A07G1035.1	AuxRR-core	GGTCCAT	7	Nicotiana tabacum	auxin-responsive element
GB_A07G1035.1	ATC-motif	TGCTATCCA	9	Pisum sativum	light responsive element
GB_A07G1035.1	AE-box	AGAAACAA	8	Arabidopsis thaliana	light responsive element
GB_A07G1035.1	TGACG-motif	TGACG	5	Hordeum vulgare	MeJA-responsiveness
GB_A07G1035.1	chs-CMA1a	TTACTTAA	8	Daucus carota	light responsive element
GB_A07G1035.1	chs-CMA1a	TTACTTAA	8	Daucus carota	light responsive element
GB_A07G1035.1	MBS	CAACTG	6	Arabidopsis thaliana	drought response element
GB_A07G1035.1	MBS	CAACTG	6	Arabidopsis thaliana	drought response element
GB_A07G1035.1	TCT-motif	TCTTAC	6	Arabidopsis thaliana	light responsive element
GB_A07G1035.1	Box 4	ATTAAT	6	Petroselinum crispum	light responsive element
GB_A07G1035.1	Box 4	ATTAAT	6	Petroselinum crispum	light responsive element
GB_A07G1035.1	Box 4	ATTAAT	6	Petroselinum crispum	light responsive element
GB_A07G1035.1	Box 4	ATTAAT	6	Petroselinum crispum	light responsive element
GB_A07G1035.1	Box 4	ATTAAT	6	Petroselinum crispum	light responsive element
GB_A07G1035.1	ARE	AAACCA	6	Zea mays	anaerobic induction responsive element
GB_A07G1035.1	CGTCA-motif	CGTCA	5	Hordeum vulgare	MeJA-responsiveness
GB_A07G1455.1	MRE	AACCTAA	7	Petroselinum crispum	MYB binding site
GB_A07G1455.1	MRE	AACCTAA	7	Petroselinum crispum	MYB binding site
GB_A07G1455.1	Sp1	GGGCGG	6	Oryza sativa	light responsive element
GB_A07G1455.1	ATCT-motif	AATCTAATCC	9	Pisum sativum	light responsive element
GB_A07G1455.1	AE-box	AGAAACTT	8	Arabidopsis thaliana	light responsive element
GB_A07G1455.1	TGACG-motif	TGACG	5	Hordeum vulgare	MeJA-responsiveness
GB_A07G1455.1	chs-CMA1a	TTACTTAA	8	Daucus carota	light responsive element
GB_A07G1455.1	TCA-element	CCATCTTTTT	9	Nicotiana tabacum	salicylic acid responsive element
GB_A07G1455.1	MBS	CAACTG	6	Arabidopsis thaliana	drought response element
GB_A07G1455.1	Box 4	ATTAAT	6	Petroselinum crispum	light responsive element
GB_A07G1455.1	Box 4	ATTAAT	6	Petroselinum crispum	light responsive element
GB_A07G1455.1	Box 4	ATTAAT	6	Petroselinum crispum	light responsive element
GB_A07G1455.1	Box 4	ATTAAT	6	Petroselinum crispum	light responsive element
GB_A07G1455.1	ARE	AAACCA	6	Zea mays	anaerobic induction responsive element
GB_A07G1455.1	ARE	AAACCA	6	Zea mays	anaerobic induction responsive element
GB_A07G1455.1	ARE	AAACCA	6	Zea mays	anaerobic induction responsive element
GB_A07G1455.1	ARE	AAACCA	6	Zea mays	anaerobic induction responsive element
GB_A07G1455.1	ARE	AAACCA	6	Zea mays	anaerobic induction responsive element
GB_A07G1455.1	G-box	CACGAC	6	Zea mays	light responsive element
GB_A07G1455.1	CGTCA-motif	CGTCA	5	Hordeum vulgare	MeJA-responsiveness
GB_A08G2845.1	CGTCA-motif	CGTCA	5	Hordeum vulgare	MeJA-responsiveness
GB_A08G2845.1	CGTCA-motif	CGTCA	5	Hordeum vulgare	MeJA-responsiveness
GB_A08G2845.1	G-box	TACGTG	6	Arabidopsis thaliana	light responsive element
GB_A08G2845.1	ARE	AAACCA	6	Zea mays	anaerobic induction responsive element
GB_A08G2845.1	ARE	AAACCA	6	Zea mays	anaerobic induction responsive element
GB_A08G2845.1	Box 4	ATTAAT	6	Petroselinum crispum	light responsive element
GB_A08G2845.1	Box 4	ATTAAT	6	Petroselinum crispum	light responsive element
GB_A08G2845.1	Box 4	ATTAAT	6	Petroselinum crispum	light responsive element
GB_A08G2845.1	Box 4	ATTAAT	6	Petroselinum crispum	light responsive element
GB_A08G2845.1	Box 4	ATTAAT	6	Petroselinum crispum	light responsive element
GB_A08G2845.1	Box 4	ATTAAT	6	Petroselinum crispum	light responsive element
GB_A08G2845.1	Box 4	ATTAAT	6	Petroselinum crispum	light responsive element
GB_A08G2845.1	chs-CMA2a	TCACTTGA	8	Petroselinum crispum	light responsive element
GB_A08G2845.1	TGA-element	AACGAC	6	Brassica oleracea	auxin-responsive element
GB_A08G2845.1	TGA-element	AACGAC	6	Brassica oleracea	auxin-responsive element
GB_A08G2845.1	TCCC-motif	TCTCCCT	7	Spinacia oleracea	light responsive element
GB_A08G2845.1	TGACG-motif	TGACG	5	Hordeum vulgare	MeJA-responsiveness
GB_A08G2845.1	TGACG-motif	TGACG	5	Hordeum vulgare	MeJA-responsiveness
GB_A08G2845.1	ATCT-motif	AATCTAATCC	9	Pisum sativum	light responsive element
GB_A08G2845.1	ATCT-motif	AATCTAATCC	9	Pisum sativum	light responsive element
GB_A08G2845.1	ABRE	ACGTG	5	Arabidopsis thaliana	ABA-responsive element
GB_A08G2845.1	ABRE	ACGTG	5	Arabidopsis thaliana	ABA-responsive element
GB_A08G2845.1	ABRE	ACGTG	5	Arabidopsis thaliana	ABA-responsive element
GB_A08G2845.1	G-Box	CACGTT	6	Pisum sativum	light responsive element
GB_A08G2845.1	G-Box	CACGTT	6	Pisum sativum	light responsive element
GB_A08G2845.1	WUN-motif	AAATTTCCT	9	Brassica oleracea	wound-responsive element
GB_A08G2845.1	GATA-motif	AAGATAAGATT	10	Arabidopsis thaliana	light responsive element
GB_A08G2845.1	LTR	CCGAAA	6	Hordeum vulgare	low-temperature responsiveness
GB_A08G2845.1	GT1-motif	GGTTAA	6	Arabidopsis thaliana	light responsive element
GB_A08G2845.1	GT1-motif	GGTTAA	6	Arabidopsis thaliana	light responsive element
GB_A08G2845.1	MRE	AACCTAA	7	Petroselinum crispum	MYB binding site
GB_A08G2845.1	MRE	AACCTAA	7	Petroselinum crispum	MYB binding site
GB_A09G0855.1	ATC-motif	AGTAATCT	8	Spinacia oleracea	light responsive element
GB_A09G0855.1	ABRE	ACGTG	5	Arabidopsis thaliana	ABA-responsive element
GB_A09G0855.1	LTR	CCGAAA	6	Hordeum vulgare	low-temperature responsiveness
GB_A09G0855.1	CGTCA-motif	CGTCA	5	Hordeum vulgare	MeJA-responsiveness
GB_A09G0855.1	CGTCA-motif	CGTCA	5	Hordeum vulgare	MeJA-responsiveness
GB_A09G0855.1	CGTCA-motif	CGTCA	5	Hordeum vulgare	MeJA-responsiveness
GB_A09G0855.1	CGTCA-motif	CGTCA	5	Hordeum vulgare	MeJA-responsiveness
GB_A09G0855.1	Box 4	ATTAAT	6	Petroselinum crispum	light responsive element
GB_A09G0855.1	Box 4	ATTAAT	6	Petroselinum crispum	light responsive element
GB_A09G0855.1	Box 4	ATTAAT	6	Petroselinum crispum	light responsive element
GB_A09G0855.1	Box 4	ATTAAT	6	Petroselinum crispum	light responsive element
GB_A09G0855.1	Box 4	ATTAAT	6	Petroselinum crispum	light responsive element
GB_A09G0855.1	Box 4	ATTAAT	6	Petroselinum crispum	light responsive element
GB_A09G0855.1	Box 4	ATTAAT	6	Petroselinum crispum	light responsive element
GB_A09G0855.1	ARE	AAACCA	6	Zea mays	anaerobic induction responsive element
GB_A09G0855.1	ARE	AAACCA	6	Zea mays	anaerobic induction responsive element
GB_A09G0855.1	G-box	TAACACGTAG	9	Brassica oleracea	light responsive element
GB_A09G0855.1	G-box	TACGTG	6	Arabidopsis thaliana	light responsive element
GB_A09G0855.1	TGACG-motif	TGACG	5	Hordeum vulgare	MeJA-responsiveness
GB_A09G0855.1	TGACG-motif	TGACG	5	Hordeum vulgare	MeJA-responsiveness
GB_A09G0855.1	TGACG-motif	TGACG	5	Hordeum vulgare	MeJA-responsiveness
GB_A09G0855.1	TGACG-motif	TGACG	5	Hordeum vulgare	MeJA-responsiveness
GB_A09G2530.1	GATA-motif	AAGGATAAGG	9	Solanum tuberosum	light responsive element
GB_A09G2530.1	WUN-motif	AAATTTCCT	9	Brassica oleracea	wound-responsive element
GB_A09G2530.1	LTR	CCGAAA	6	Hordeum vulgare	low-temperature responsiveness
GB_A09G2530.1	LTR	CCGAAA	6	Hordeum vulgare	low-temperature responsiveness
GB_A09G2530.1	ATCT-motif	AATCTAATCC	9	Pisum sativum	light responsive element
GB_A09G2530.1	ABRE	ACGTG	5	Arabidopsis thaliana	ABA-responsive element
GB_A09G2530.1	ABRE	ACGTG	5	Arabidopsis thaliana	ABA-responsive element
GB_A09G2530.1	ABRE	AACCCGG	7	Arabidopsis thaliana	ABA-responsive element
GB_A09G2530.1	I-box	TGATAATGT	9	Solanum tuberosum	light responsive element
GB_A09G2530.1	G-Box	CACGTT	6	Pisum sativum	light responsive element
GB_A09G2530.1	P-box	CCTTTTG	7	Oryza sativa	GA-responsive element
GB_A09G2530.1	MBS	CAACTG	6	Arabidopsis thaliana	drought response element
GB_A09G2530.1	TGACG-motif	TGACG	5	Hordeum vulgare	MeJA-responsiveness
GB_A09G2530.1	CGTCA-motif	CGTCA	5	Hordeum vulgare	MeJA-responsiveness
GB_A09G2530.1	G-box	CACGTC	6	Zea mays	light responsive element
GB_A09G2530.1	ARE	AAACCA	6	Zea mays	anaerobic induction responsive element
GB_A09G2530.1	ARE	AAACCA	6	Zea mays	anaerobic induction responsive element
GB_A09G2530.1	Box 4	ATTAAT	6	Petroselinum crispum	light responsive element
GB_A09G2530.1	Box 4	ATTAAT	6	Petroselinum crispum	light responsive element
GB_A09G2530.1	Box 4	ATTAAT	6	Petroselinum crispum	light responsive element
GB_A09G2530.1	Box 4	ATTAAT	6	Petroselinum crispum	light responsive element
GB_A09G2530.1	Box 4	ATTAAT	6	Petroselinum crispum	light responsive element
GB_A12G1390.1	P-box	CCTTTTG	7	Oryza sativa	GA-responsive element
GB_A12G1390.1	P-box	CCTTTTG	7	Oryza sativa	GA-responsive element
GB_A12G1390.1	P-box	CCTTTTG	7	Oryza sativa	GA-responsive element
GB_A12G1390.1	Sp1	GGGCGG	6	Oryza sativa	light responsive element
GB_A12G1390.1	Sp1	GGGCGG	6	Oryza sativa	light responsive element
GB_A12G1390.1	ABRE	ACGTG	5	Arabidopsis thaliana	ABA-responsive element
GB_A12G1390.1	ABRE	AACCCGG	7	Arabidopsis thaliana	ABA-responsive element
GB_A12G1390.1	LS7	CAGATTTATTTTTA	13	Zea mays	light responsive element
GB_A12G1390.1	LTR	CCGAAA	6	Hordeum vulgare	low-temperature responsiveness
GB_A12G1390.1	LTR	CCGAAA	6	Hordeum vulgare	low-temperature responsiveness
GB_A12G1390.1	TGA-element	AACGAC	6	Brassica oleracea	auxin-responsive element
GB_A12G1390.1	TCT-motif	TCTTAC	6	Arabidopsis thaliana	light responsive element
GB_A12G1390.1	ARE	AAACCA	6	Zea mays	anaerobic induction responsive element
GB_A12G1390.1	ARE	AAACCA	6	Zea mays	anaerobic induction responsive element
GB_A12G1390.1	ARE	AAACCA	6	Zea mays	anaerobic induction responsive element
GB_A12G1390.1	Box 4	ATTAAT	6	Petroselinum crispum	light responsive element
GB_A12G1390.1	Box 4	ATTAAT	6	Petroselinum crispum	light responsive element
GB_A12G1390.1	Box 4	ATTAAT	6	Petroselinum crispum	light responsive element
GB_A12G1390.1	Box 4	ATTAAT	6	Petroselinum crispum	light responsive element
GB_A12G1390.1	Box 4	ATTAAT	6	Petroselinum crispum	light responsive element
GB_A12G1390.1	Box 4	ATTAAT	6	Petroselinum crispum	light responsive element
GB_A12G1390.1	G-box	CACGAC	6	Zea mays	light responsive element
GB_A12G1390.1	G-box	CACGTC	6	Zea mays	light responsive element
GB_A12G1390.1	CGTCA-motif	CGTCA	5	Hordeum vulgare	MeJA-responsiveness
GB_A12G1390.1	CGTCA-motif	CGTCA	5	Hordeum vulgare	MeJA-responsiveness
GB_A12G1390.1	TGACG-motif	TGACG	5	Hordeum vulgare	MeJA-responsiveness
GB_A12G1390.1	TGACG-motif	TGACG	5	Hordeum vulgare	MeJA-responsiveness
GB_A12G1390.1	AE-box	AGAAACTT	8	Arabidopsis thaliana	light responsive element
GB_A12G1390.1	TCA-element	CCATCTTTTT	9	Nicotiana tabacum	salicylic acid responsive element
GB_A12G1390.1	TCA-element	CCATCTTTTT	9	Nicotiana tabacum	salicylic acid responsive element
GB_A12G1390.1	MBS	CAACTG	6	Arabidopsis thaliana	drought response element
GB_A13G2314.1	P-box	CCTTTTG	7	Oryza sativa	GA-responsive element
GB_A13G2314.1	ATCT-motif	AATCTAATCC	9	Pisum sativum	light responsive element
GB_A13G2314.1	GT1-motif	GGTTAAT	7	Avena sativa	light responsive element
GB_A13G2314.1	GT1-motif	GGTTAA	6	Arabidopsis thaliana	light responsive element
GB_A13G2314.1	GATA-motif	AAGGATAAGG	9	Solanum tuberosum	light responsive element
GB_A13G2314.1	chs-CMA2a	TCACTTGA	8	Petroselinum crispum	light responsive element
GB_A13G2314.1	Box 4	ATTAAT	6	Petroselinum crispum	light responsive element
GB_A13G2314.1	Box 4	ATTAAT	6	Petroselinum crispum	light responsive element
GB_A13G2314.1	Box 4	ATTAAT	6	Petroselinum crispum	light responsive element
GB_A13G2314.1	ARE	AAACCA	6	Zea mays	anaerobic induction responsive element
GB_A13G2314.1	ARE	AAACCA	6	Zea mays	anaerobic induction responsive element
GB_A13G2314.1	ARE	AAACCA	6	Zea mays	anaerobic induction responsive element
GB_A13G2314.1	ARE	AAACCA	6	Zea mays	anaerobic induction responsive element
GB_A13G2314.1	MBS	CAACTG	6	Arabidopsis thaliana	drought response element
GB_A13G2314.1	TCA-element	CCATCTTTTT	9	Nicotiana tabacum	salicylic acid responsive element
GB_A13G2314.1	ACE	CTAACGTATT	9	Petroselinum crispum	light responsive element
GB_A13G2314.1	ACE	CTAACGTATT	9	Petroselinum crispum	light responsive element
GB_D01G2200.1	chs-CMA1a	TTACTTAA	8	Daucus carota	light responsive element
GB_D01G2200.1	chs-CMA1a	TTACTTAA	8	Daucus carota	light responsive element
GB_D01G2200.1	TCCC-motif	TCTCCCT	7	Spinacia oleracea	light responsive element
GB_D01G2200.1	TGACG-motif	TGACG	5	Hordeum vulgare	MeJA-responsiveness
GB_D01G2200.1	AE-box	AGAAACAA	8	Arabidopsis thaliana	light responsive element
GB_D01G2200.1	MBS	CAACTG	6	Arabidopsis thaliana	drought response element
GB_D01G2200.1	MBS	CAACTG	6	Arabidopsis thaliana	drought response element
GB_D01G2200.1	GA-motif	ATAGATAA	8	Arabidopsis thaliana	light responsive element
GB_D01G2200.1	CGTCA-motif	CGTCA	5	Hordeum vulgare	MeJA-responsiveness
GB_D01G2200.1	ARE	AAACCA	6	Zea mays	anaerobic induction responsive element
GB_D01G2200.1	Box 4	ATTAAT	6	Petroselinum crispum	light responsive element
GB_D01G2200.1	Box 4	ATTAAT	6	Petroselinum crispum	light responsive element
GB_D01G2200.1	Box 4	ATTAAT	6	Petroselinum crispum	light responsive element
GB_D01G2200.1	Box 4	ATTAAT	6	Petroselinum crispum	light responsive element
GB_D01G2200.1	Box 4	ATTAAT	6	Petroselinum crispum	light responsive element
GB_D01G2200.1	Box 4	ATTAAT	6	Petroselinum crispum	light responsive element
GB_D01G2200.1	GT1-motif	GGTTAA	6	Arabidopsis thaliana	light responsive element
GB_D01G2200.1	GT1-motif	GGTTAA	6	Arabidopsis thaliana	light responsive element
GB_D01G2200.1	GT1-motif	GGTTAA	6	Arabidopsis thaliana	light responsive element
GB_D01G2200.1	G-Box	CACGTT	6	Pisum sativum	light responsive element
GB_D01G2200.1	ABRE	ACGTG	5	Arabidopsis thaliana	ABA-responsive element
GB_D01G2200.1	ABRE	GACACGTGGC	9	Triticum aestivum	ABA-responsive element
GB_D01G2200.1	I-box	TGATAATGT	9	Solanum tuberosum	light responsive element
GB_D01G2200.1	Sp1	GGGCGG	6	Oryza sativa	light responsive element
GB_D02G1909.1	TCT-motif	TCTTAC	6	Arabidopsis thaliana	light responsive element
GB_D02G1909.1	TCT-motif	TCTTAC	6	Arabidopsis thaliana	light responsive element
GB_D02G1909.1	Box 4	ATTAAT	6	Petroselinum crispum	light responsive element
GB_D02G1909.1	Box 4	ATTAAT	6	Petroselinum crispum	light responsive element
GB_D02G1909.1	Box 4	ATTAAT	6	Petroselinum crispum	light responsive element
GB_D02G1909.1	Box 4	ATTAAT	6	Petroselinum crispum	light responsive element
GB_D02G1909.1	ARE	AAACCA	6	Zea mays	anaerobic induction responsive element
GB_D02G1909.1	ARE	AAACCA	6	Zea mays	anaerobic induction responsive element
GB_D02G1909.1	ARE	AAACCA	6	Zea mays	anaerobic induction responsive element
GB_D02G1909.1	ARE	AAACCA	6	Zea mays	anaerobic induction responsive element
GB_D02G1909.1	G-box	CACGAC	6	Zea mays	light responsive element
GB_D02G1909.1	G-box	GCCACGTGGA	9	Arabidopsis thaliana	light responsive element
GB_D02G1909.1	AE-box	AGAAACTT	8	Arabidopsis thaliana	light responsive element
GB_D02G1909.1	TCCC-motif	TCTCCCT	7	Spinacia oleracea	light responsive element
GB_D02G1909.1	TCCC-motif	TCTCCCT	7	Spinacia oleracea	light responsive element
GB_D02G1909.1	GARE-motif	TCTGTTG	7	Brassica oleracea	GA-responsive element
GB_D02G1909.1	P-box	CCTTTTG	7	Oryza sativa	GA-responsive element
GB_D02G1909.1	I-box	cCATATCCAAT	10	Flaveria trinervia	light responsive element
GB_D02G1909.1	MRE	AACCTAA	7	Petroselinum crispum	MYB binding site
GB_D02G1909.1	GT1-motif	GGTTAAT	7	Avena sativa	light responsive element
GB_D02G1909.1	GT1-motif	GGTTAA	6	Arabidopsis thaliana	light responsive element
GB_D02G1909.1	TC-rich repeats	GTTTTCTTAC	9	Nicotiana tabacum	defense and stress responsive element
GB_D02G1909.1	GATA-motif	AAGATAAGATT	10	Arabidopsis thaliana	light responsive element
GB_D02G1909.1	WUN-motif	AAATTTCCT	9	Brassica oleracea	wound-responsive element
GB_D02G2423.1	ABRE	ACGTG	5	Arabidopsis thaliana	ABA-responsive element
GB_D02G2423.1	P-box	CCTTTTG	7	Oryza sativa	GA-responsive element
GB_D02G2423.1	MBS	CAACTG	6	Arabidopsis thaliana	drought response element
GB_D02G2423.1	TCA-element	CCATCTTTTT	9	Nicotiana tabacum	salicylic acid responsive element
GB_D02G2423.1	TCA-element	CCATCTTTTT	10	Nicotiana tabacum	salicylic acid responsive element
GB_D02G2423.1	AE-box	AGAAACAA	8	Arabidopsis thaliana	light responsive element
GB_D02G2423.1	AE-box	AGAAACTT	8	Arabidopsis thaliana	light responsive element
GB_D02G2423.1	Box 4	ATTAAT	6	Petroselinum crispum	light responsive element
GB_D02G2423.1	Box 4	ATTAAT	6	Petroselinum crispum	light responsive element
GB_D02G2423.1	Box 4	ATTAAT	6	Petroselinum crispum	light responsive element
GB_D02G2423.1	Box 4	ATTAAT	6	Petroselinum crispum	light responsive element
GB_D02G2423.1	G-box	TAACACGTAG	9	Brassica oleracea	light responsive element
GB_D02G2423.1	G-box	TACGTG	6	Arabidopsis thaliana	light responsive element
GB_D02G2423.1	Box II	ACACGTAGA	9	Arabidopsis thaliana	light responsive element
GB_D02G2423.1	TGA-element	AACGAC	6	Brassica oleracea	auxin-responsive element
GB_D04G0650.1	CCAAT-box	CAACGG	6	Hordeum vulgare	MYB binding site
GB_D04G0650.1	CCAAT-box	CAACGG	6	Hordeum vulgare	MYB binding site
GB_D04G0650.1	LTR	CCGAAA	6	Hordeum vulgare	low-temperature responsiveness
GB_D04G0650.1	ABRE	ACGTG	5	Arabidopsis thaliana	ABA-responsive element
GB_D04G0650.1	ABRE	ACGTG	5	Arabidopsis thaliana	ABA-responsive element
GB_D04G0650.1	AE-box	AGAAACAA	8	Arabidopsis thaliana	light responsive element
GB_D04G0650.1	AE-box	AGAAACTT	8	Arabidopsis thaliana	light responsive element
GB_D04G0650.1	TGACG-motif	TGACG	5	Hordeum vulgare	MeJA-responsiveness
GB_D04G0650.1	TGACG-motif	TGACG	5	Hordeum vulgare	MeJA-responsiveness
GB_D04G0650.1	TCT-motif	TCTTAC	6	Arabidopsis thaliana	light responsive element
GB_D04G0650.1	Box 4	ATTAAT	6	Petroselinum crispum	light responsive element
GB_D04G0650.1	Box 4	ATTAAT	6	Petroselinum crispum	light responsive element
GB_D04G0650.1	Box 4	ATTAAT	6	Petroselinum crispum	light responsive element
GB_D04G0650.1	Box 4	ATTAAT	6	Petroselinum crispum	light responsive element
GB_D04G0650.1	ARE	AAACCA	6	Zea mays	anaerobic induction responsive element
GB_D04G0650.1	ARE	AAACCA	6	Zea mays	anaerobic induction responsive element
GB_D04G0650.1	ARE	AAACCA	6	Zea mays	anaerobic induction responsive element
GB_D04G0650.1	CGTCA-motif	CGTCA	5	Hordeum vulgare	MeJA-responsiveness
GB_D04G0650.1	CGTCA-motif	CGTCA	5	Hordeum vulgare	MeJA-responsiveness
GB_D04G0650.1	MRE	AACCTAA	7	Petroselinum crispum	MYB binding site
GB_D04G0650.1	GT1-motif	GGTTAA	6	Arabidopsis thaliana	light responsive element
GB_D04G0650.1	GT1-motif	GGTTAA	6	Arabidopsis thaliana	light responsive element
GB_D04G0650.1	GT1-motif	GCGGTAATT	9	Oryza sativa	light responsive element
GB_D04G0650.1	TC-rich repeats	GTTTTCTTAC	9	Nicotiana tabacum	defense and stress responsive element
GB_D04G0650.1	TCA-element	CCATCTTTTT	9	Nicotiana tabacum	salicylic acid responsive element
GB_D04G0650.1	MBS	CAACTG	6	Arabidopsis thaliana	drought response element
GB_D04G0650.1	G-box	CACGTC	6	Zea mays	light responsive element
GB_D04G0650.1	G-box	TACGTG	6	Arabidopsis thaliana	light responsive element
GB_D04G0650.1	AT1-motif	AATTATTTTTTATT	13	Solanum tuberosum	light responsive element
GB_D05G0203.1	LTR	CCGAAA	6	Hordeum vulgare	low-temperature responsiveness
GB_D05G0203.1	AuxRR-core	GGTCCAT	7	Nicotiana tabacum	auxin-responsive element
GB_D05G0203.1	AuxRR-core	GGTCCAT	7	Nicotiana tabacum	auxin-responsive element
GB_D05G0203.1	TATC-box	TATCCCA	7	Oryza sativa	GA-responsive element
GB_D05G0203.1	TCA-element	CCATCTTTTT	9	Nicotiana tabacum	salicylic acid responsive element
GB_D05G0203.1	MBS	CAACTG	6	Arabidopsis thaliana	drought response element
GB_D05G0203.1	Box 4	ATTAAT	6	Petroselinum crispum	light responsive element
GB_D05G0203.1	Box 4	ATTAAT	6	Petroselinum crispum	light responsive element
GB_D05G0203.1	Box 4	ATTAAT	6	Petroselinum crispum	light responsive element
GB_D05G0203.1	ARE	AAACCA	6	Zea mays	anaerobic induction responsive element
GB_D05G0203.1	TGA-element	AACGAC	6	Brassica oleracea	auxin-responsive element
GB_D05G0203.1	TGA-element	AACGAC	6	Brassica oleracea	auxin-responsive element
GB_D05G0203.1	GTGGC-motif	GATTCTGTGGC	10	Spinacia oleracea	light responsive element
GB_D05G0203.1	TCT-motif	TCTTAC	6	Arabidopsis thaliana	light responsive element
GB_D05G0203.1	TCT-motif	TCTTAC	6	Arabidopsis thaliana	light responsive element
GB_D05G0203.1	TCT-motif	TCTTAC	6	Arabidopsis thaliana	light responsive element
GB_D05G0976.1	TCT-motif	TCTTAC	6	Arabidopsis thaliana	light responsive element
GB_D05G0976.1	TCT-motif	TCTTAC	6	Arabidopsis thaliana	light responsive element
GB_D05G0976.1	Box 4	ATTAAT	6	Petroselinum crispum	light responsive element
GB_D05G0976.1	Box 4	ATTAAT	6	Petroselinum crispum	light responsive element
GB_D05G0976.1	Box 4	ATTAAT	6	Petroselinum crispum	light responsive element
GB_D05G0976.1	Box 4	ATTAAT	6	Petroselinum crispum	light responsive element
GB_D05G0976.1	Box 4	ATTAAT	6	Petroselinum crispum	light responsive element
GB_D05G0976.1	Box 4	ATTAAT	6	Petroselinum crispum	light responsive element
GB_D05G0976.1	Box 4	ATTAAT	6	Petroselinum crispum	light responsive element
GB_D05G0976.1	ARE	AAACCA	6	Zea mays	anaerobic induction responsive element
GB_D05G0976.1	ARE	AAACCA	6	Zea mays	anaerobic induction responsive element
GB_D05G0976.1	TCCC-motif	TCTCCCT	7	Spinacia oleracea	light responsive element
GB_D05G0976.1	chs-CMA1a	TTACTTAA	8	Daucus carota	light responsive element
GB_D05G0976.1	MBS	CAACTG	6	Arabidopsis thaliana	drought response element
GB_D05G0976.1	GA-motif	ATAGATAA	8	Arabidopsis thaliana	light responsive element
GB_D05G0976.1	G-Box	CACGTT	6	Pisum sativum	light responsive element
GB_D05G0976.1	ABRE	ACGTG	5	Arabidopsis thaliana	ABA-responsive element
GB_D05G0976.1	ATCT-motif	AATCTAATCC	9	Pisum sativum	light responsive element
GB_D05G0976.1	GT1-motif	GGTTAA	6	Arabidopsis thaliana	light responsive element
GB_D05G0976.1	LTR	CCGAAA	6	Hordeum vulgare	low-temperature responsiveness
GB_D05G0976.1	LTR	CCGAAA	6	Hordeum vulgare	low-temperature responsiveness
GB_D05G0976.1	GATA-motif	AAGATAAGATT	10	Arabidopsis thaliana	light responsive element
GB_D05G0976.1	GATA-motif	AAGATAAGATT	10	Arabidopsis thaliana	light responsive element
GB_D05G0976.1	CCAAT-box	CAACGG	6	Hordeum vulgare	MYB binding site
GB_D05G1986.1	TCA-element	CCATCTTTTT	9	Nicotiana tabacum	salicylic acid responsive element
GB_D05G1986.1	MBS	CAACTG	6	Arabidopsis thaliana	drought response element
GB_D05G1986.1	TGACG-motif	TGACG	5	Hordeum vulgare	MeJA-responsiveness
GB_D05G1986.1	TGACG-motif	TGACG	5	Hordeum vulgare	MeJA-responsiveness
GB_D05G1986.1	circadian	CAAAGATATC	9	Lycopersicon esculentum	circadian control element
GB_D05G1986.1	Box 4	ATTAAT	6	Petroselinum crispum	light responsive element
GB_D05G1986.1	Box 4	ATTAAT	6	Petroselinum crispum	light responsive element
GB_D05G1986.1	ARE	AAACCA	6	Zea mays	anaerobic induction responsive element
GB_D05G1986.1	G-box	CACGTC	6	Zea mays	light responsive element
GB_D05G1986.1	G-box	CACGTC	6	Zea mays	light responsive element
GB_D05G1986.1	AT1-motif	AATTATTTTTTATT	13	Solanum tuberosum	light responsive element
GB_D05G1986.1	CGTCA-motif	CGTCA	5	Hordeum vulgare	MeJA-responsiveness
GB_D05G1986.1	CGTCA-motif	CGTCA	5	Hordeum vulgare	MeJA-responsiveness
GB_D05G1986.1	TGA-element	AACGAC	6	Brassica oleracea	auxin-responsive element
GB_D05G1986.1	LTR	CCGAAA	6	Hordeum vulgare	low-temperature responsiveness
GB_D05G1986.1	LTR	CCGAAA	6	Hordeum vulgare	low-temperature responsiveness
GB_D05G1986.1	LTR	CCGAAA	6	Hordeum vulgare	low-temperature responsiveness
GB_D05G1986.1	GATA-motif	AAGATAAGATT	10	Arabidopsis thaliana	light responsive element
GB_D05G1986.1	GT1-motif	GGTTAA	6	Arabidopsis thaliana	light responsive element
GB_D05G1986.1	GT1-motif	GGTTAAT	7	Avena sativa	light responsive element
GB_D05G1986.1	GT1-motif	GGTTAA	6	Arabidopsis thaliana	light responsive element
GB_D05G1986.1	GT1-motif	GGTTAA	6	Arabidopsis thaliana	light responsive element
GB_D05G1986.1	AuxRE	TGTCTCAATAAG	11	Glycine max	auxin-responsive element
GB_D05G1986.1	ABRE	ACGTG	5	Arabidopsis thaliana	ABA-responsive element
GB_D05G1986.1	ABRE	ACGTG	5	Arabidopsis thaliana	ABA-responsive element
GB_D05G1986.1	TATC-box	TATCCCA	7	Oryza sativa	GA-responsive element
GB_D05G1986.1	ATCT-motif	AATCTAATCC	9	Pisum sativum	light responsive element
GB_D06G0640.1	ABRE	AACCCGG	7	Arabidopsis thaliana	ABA-responsive element
GB_D06G0640.1	P-box	CCTTTTG	7	Oryza sativa	GA-responsive element
GB_D06G0640.1	TC-rich repeats	GTTTTCTTAC	9	Nicotiana tabacum	defense and stress responsive element
GB_D06G0640.1	GT1-motif	GGTTAA	6	Arabidopsis thaliana	light responsive element
GB_D06G0640.1	GT1-motif	GGTTAA	6	Arabidopsis thaliana	light responsive element
GB_D06G0640.1	GT1-motif	GGTTAA	6	Arabidopsis thaliana	light responsive element
GB_D06G0640.1	GT1-motif	GGTTAA	6	Arabidopsis thaliana	light responsive element
GB_D06G0640.1	GT1-motif	GGTTAAT	7	Avena sativa	light responsive element
GB_D06G0640.1	Box 4	ATTAAT	6	Petroselinum crispum	light responsive element
GB_D06G0640.1	Box 4	ATTAAT	6	Petroselinum crispum	light responsive element
GB_D06G0640.1	ARE	AAACCA	6	Zea mays	anaerobic induction responsive element
GB_D06G0640.1	ARE	AAACCA	6	Zea mays	anaerobic induction responsive element
GB_D06G0640.1	ARE	AAACCA	6	Zea mays	anaerobic induction responsive element
GB_D06G0640.1	TCT-motif	TCTTAC	6	Arabidopsis thaliana	light responsive element
GB_D06G0640.1	TGA-element	AACGAC	6	Brassica oleracea	auxin-responsive element
GB_D06G0640.1	AAAC-motif	CAATCAAAACCT	11	Spinacia oleracea	light responsive element
GB_D06G0640.1	AE-box	AGAAACTT	8	Arabidopsis thaliana	light responsive element
GB_D06G2039.1	chs-CMA2a	TCACTTGA	8	Petroselinum crispum	light responsive element
GB_D06G2039.1	AT1-motif	AATTATTTTTTATT	13	Solanum tuberosum	light responsive element
GB_D06G2039.1	CGTCA-motif	CGTCA	5	Hordeum vulgare	MeJA-responsiveness
GB_D06G2039.1	CGTCA-motif	CGTCA	5	Hordeum vulgare	MeJA-responsiveness
GB_D06G2039.1	Box 4	ATTAAT	6	Petroselinum crispum	light responsive element
GB_D06G2039.1	Box 4	ATTAAT	6	Petroselinum crispum	light responsive element
GB_D06G2039.1	Box 4	ATTAAT	6	Petroselinum crispum	light responsive element
GB_D06G2039.1	Box 4	ATTAAT	6	Petroselinum crispum	light responsive element
GB_D06G2039.1	Box 4	ATTAAT	6	Petroselinum crispum	light responsive element
GB_D06G2039.1	Box 4	ATTAAT	6	Petroselinum crispum	light responsive element
GB_D06G2039.1	Box 4	ATTAAT	6	Petroselinum crispum	light responsive element
GB_D06G2039.1	Box 4	ATTAAT	6	Petroselinum crispum	light responsive element
GB_D06G2039.1	Box 4	ATTAAT	6	Petroselinum crispum	light responsive element
GB_D06G2039.1	Box 4	ATTAAT	6	Petroselinum crispum	light responsive element
GB_D06G2039.1	Box 4	ATTAAT	6	Petroselinum crispum	light responsive element
GB_D06G2039.1	Box 4	ATTAAT	6	Petroselinum crispum	light responsive element
GB_D06G2039.1	ARE	AAACCA	6	Zea mays	anaerobic induction responsive element
GB_D06G2039.1	TCCC-motif	TCTCCCT	7	Spinacia oleracea	light responsive element
GB_D06G2039.1	TGACG-motif	TGACG	5	Hordeum vulgare	MeJA-responsiveness
GB_D06G2039.1	TGACG-motif	TGACG	5	Hordeum vulgare	MeJA-responsiveness
GB_D06G2039.1	MBS	CAACTG	6	Arabidopsis thaliana	drought response element
GB_D06G2039.1	MBS	CAACTG	6	Arabidopsis thaliana	drought response element
GB_D06G2039.1	MBS	CAACTG	6	Arabidopsis thaliana	drought response element
GB_D06G2039.1	TCA-element	CCATCTTTTT	9	Nicotiana tabacum	salicylic acid responsive element
GB_D06G2039.1	GA-motif	ATAGATAA	8	Arabidopsis thaliana	light responsive element
GB_D06G2039.1	3-AF1 binding site	TAAGAGAGGAA	10	Solanum tuberosum	light responsive element
GB_D06G2039.1	G-Box	CACGTT	6	Pisum sativum	light responsive element
GB_D06G2039.1	ABRE	ACGTG	5	Arabidopsis thaliana	ABA-responsive element
GB_D06G2039.1	ATCT-motif	AATCTAATCC	9	Pisum sativum	light responsive element
GB_D06G2039.1	I-box	GATAAGGGT	9	Arabidopsis thaliana	light responsive element
GB_D06G2039.1	GT1-motif	GGTTAAT	7	Avena sativa	light responsive element
GB_D06G2039.1	GT1-motif	GGTTAA	6	Arabidopsis thaliana	light responsive element
GB_D06G2039.1	GT1-motif	GGTTAA	6	Arabidopsis thaliana	light responsive element
GB_D07G1036.1	GT1-motif	GGTTAA	6	Arabidopsis thaliana	light responsive element
GB_D07G1036.1	Sp1	GGGCGG	6	Oryza sativa	light responsive element
GB_D07G1036.1	ATC-motif	TGCTATCCA	9	Pisum sativum	light responsive element
GB_D07G1036.1	MBS	CAACTG	6	Arabidopsis thaliana	drought response element
GB_D07G1036.1	MBS	CAACTG	6	Arabidopsis thaliana	drought response element
GB_D07G1036.1	TGACG-motif	TGACG	5	Hordeum vulgare	MeJA-responsiveness
GB_D07G1036.1	chs-CMA1a	TTACTTAA	8	Daucus carota	light responsive element
GB_D07G1036.1	chs-CMA1a	TTACTTAA	8	Daucus carota	light responsive element
GB_D07G1036.1	Box 4	ATTAAT	6	Petroselinum crispum	light responsive element
GB_D07G1036.1	Box 4	ATTAAT	6	Petroselinum crispum	light responsive element
GB_D07G1036.1	Box 4	ATTAAT	6	Petroselinum crispum	light responsive element
GB_D07G1036.1	Box 4	ATTAAT	6	Petroselinum crispum	light responsive element
GB_D07G1036.1	CGTCA-motif	CGTCA	5	Hordeum vulgare	MeJA-responsiveness
GB_D07G1036.1	TCT-motif	TCTTAC	6	Arabidopsis thaliana	light responsive element
GB_D07G1467.1	Box II	TGGTAATAA	9	Solanum tuberosum	light responsive element
GB_D07G1467.1	CGTCA-motif	CGTCA	5	Hordeum vulgare	MeJA-responsiveness
GB_D07G1467.1	ARE	AAACCA	6	Zea mays	anaerobic induction responsive element
GB_D07G1467.1	ARE	AAACCA	6	Zea mays	anaerobic induction responsive element
GB_D07G1467.1	ARE	AAACCA	6	Zea mays	anaerobic induction responsive element
GB_D07G1467.1	Box 4	ATTAAT	6	Petroselinum crispum	light responsive element
GB_D07G1467.1	Box 4	ATTAAT	6	Petroselinum crispum	light responsive element
GB_D07G1467.1	Box 4	ATTAAT	6	Petroselinum crispum	light responsive element
GB_D07G1467.1	Box 4	ATTAAT	6	Petroselinum crispum	light responsive element
GB_D07G1467.1	Box 4	ATTAAT	6	Petroselinum crispum	light responsive element
GB_D07G1467.1	G-box	CACGAC	6	Zea mays	light responsive element
GB_D07G1467.1	TGACG-motif	TGACG	5	Hordeum vulgare	MeJA-responsiveness
GB_D07G1467.1	AE-box	AGAAACTT	8	Arabidopsis thaliana	light responsive element
GB_D07G1467.1	ACA-motif	AATTACAGCCATT	12	Pisum sativum	light responsive element
GB_D07G1467.1	MBS	CAACTG	6	Arabidopsis thaliana	drought response element
GB_D07G1467.1	ACE	CTAACGTATT	9	Petroselinum crispum	light responsive element
GB_D07G1467.1	TCA-element	CCATCTTTTT	9	Nicotiana tabacum	salicylic acid responsive element
GB_D07G1467.1	ATCT-motif	AATCTAATCC	9	Pisum sativum	light responsive element
GB_D07G1467.1	Sp1	GGGCGG	6	Oryza sativa	light responsive element
GB_D07G1467.1	GT1-motif	GGTTAA	6	Arabidopsis thaliana	light responsive element
GB_D07G1467.1	MRE	AACCTAA	7	Petroselinum crispum	MYB binding site
GB_D07G1467.1	MRE	AACCTAA	7	Petroselinum crispum	MYB binding site
GB_D07G1467.1	MRE	AACCTAA	7	Petroselinum crispum	MYB binding site
GB_D08G1569.1	GA-motif	ATAGATAA	8	Arabidopsis thaliana	light responsive element
GB_D08G1569.1	TCA-element	TCAGAAGAGG	9	Brassica oleracea	salicylic acid responsive element
GB_D08G1569.1	TCA-element	CCATCTTTTT	9	Nicotiana tabacum	salicylic acid responsive element
GB_D08G1569.1	TCA-element	CCATCTTTTT	9	Nicotiana tabacum	salicylic acid responsive element
GB_D08G1569.1	AE-box	AGAAACTT	8	Arabidopsis thaliana	light responsive element
GB_D08G1569.1	TGACG-motif	TGACG	5	Hordeum vulgare	MeJA-responsiveness
GB_D08G1569.1	CGTCA-motif	CGTCA	5	Hordeum vulgare	MeJA-responsiveness
GB_D08G1569.1	Box 4	ATTAAT	6	Petroselinum crispum	light responsive element
GB_D08G1569.1	Box 4	ATTAAT	6	Petroselinum crispum	light responsive element
GB_D08G1569.1	Box 4	ATTAAT	6	Petroselinum crispum	light responsive element
GB_D08G1569.1	Box 4	ATTAAT	6	Petroselinum crispum	light responsive element
GB_D08G1569.1	Box 4	ATTAAT	6	Petroselinum crispum	light responsive element
GB_D08G1569.1	Box 4	ATTAAT	6	Petroselinum crispum	light responsive element
GB_D08G1569.1	AuxRR-core	GGTCCAT	7	Nicotiana tabacum	auxin-responsive element
GB_D08G1569.1	LTR	CCGAAA	6	Hordeum vulgare	low-temperature responsiveness
GB_D08G1569.1	GT1-motif	GGTTAA	6	Arabidopsis thaliana	light responsive element
GB_D08G1569.1	GT1-motif	GGTTAA	6	Arabidopsis thaliana	light responsive element
GB_D08G1569.1	GT1-motif	GGTTAA	6	Arabidopsis thaliana	light responsive element
GB_D08G1569.1	GT1-motif	GGTTAA	6	Arabidopsis thaliana	light responsive element
GB_D08G1569.1	I-box	cCATATCCAAT	10	Flaveria trinervia	light responsive element
GB_D08G2835.1	GT1-motif	GGTTAA	6	Arabidopsis thaliana	light responsive element
GB_D08G2835.1	GT1-motif	GGTTAA	6	Arabidopsis thaliana	light responsive element
GB_D08G2835.1	TC-rich repeats	ATTCTCTAAC	9	Nicotiana tabacum	defense and stress responsive element
GB_D08G2835.1	MRE	AACCTAA	7	Petroselinum crispum	MYB binding site
GB_D08G2835.1	MRE	AACCTAA	7	Petroselinum crispum	MYB binding site
GB_D08G2835.1	GATA-motif	AAGATAAGATT	10	Arabidopsis thaliana	light responsive element
GB_D08G2835.1	WUN-motif	AAATTTCCT	9	Brassica oleracea	wound-responsive element
GB_D08G2835.1	WUN-motif	AAATTTCCT	9	Brassica oleracea	wound-responsive element
GB_D08G2835.1	LTR	CCGAAA	6	Hordeum vulgare	low-temperature responsiveness
GB_D08G2835.1	LTR	CCGAAA	6	Hordeum vulgare	low-temperature responsiveness
GB_D08G2835.1	G-Box	CACGTT	6	Pisum sativum	light responsive element
GB_D08G2835.1	ATCT-motif	AATCTAATCC	9	Pisum sativum	light responsive element
GB_D08G2835.1	ATCT-motif	AATCTAATCC	9	Pisum sativum	light responsive element
GB_D08G2835.1	ABRE	ACGTG	5	Arabidopsis thaliana	ABA-responsive element
GB_D08G2835.1	ABRE	ACGTG	5	Arabidopsis thaliana	ABA-responsive element
GB_D08G2835.1	ABRE	ACGTG	5	Arabidopsis thaliana	ABA-responsive element
GB_D08G2835.1	ABRE	ACGTG	5	Arabidopsis thaliana	ABA-responsive element
GB_D08G2835.1	TGACG-motif	TGACG	5	Hordeum vulgare	MeJA-responsiveness
GB_D08G2835.1	TGACG-motif	TGACG	5	Hordeum vulgare	MeJA-responsiveness
GB_D08G2835.1	TGACG-motif	TGACG	5	Hordeum vulgare	MeJA-responsiveness
GB_D08G2835.1	ACE	GACACGTATG	9	Petroselinum crispum	light responsive element
GB_D08G2835.1	CGTCA-motif	CGTCA	5	Hordeum vulgare	MeJA-responsiveness
GB_D08G2835.1	CGTCA-motif	CGTCA	5	Hordeum vulgare	MeJA-responsiveness
GB_D08G2835.1	CGTCA-motif	CGTCA	5	Hordeum vulgare	MeJA-responsiveness
GB_D08G2835.1	ARE	AAACCA	6	Zea mays	anaerobic induction responsive element
GB_D08G2835.1	ARE	AAACCA	6	Zea mays	anaerobic induction responsive element
GB_D08G2835.1	ARE	AAACCA	6	Zea mays	anaerobic induction responsive element
GB_D08G2835.1	Box 4	ATTAAT	6	Petroselinum crispum	light responsive element
GB_D08G2835.1	Box 4	ATTAAT	6	Petroselinum crispum	light responsive element
GB_D08G2835.1	Box 4	ATTAAT	6	Petroselinum crispum	light responsive element
GB_D08G2835.1	Box 4	ATTAAT	6	Petroselinum crispum	light responsive element
GB_D08G2835.1	Box 4	ATTAAT	6	Petroselinum crispum	light responsive element
GB_D08G2835.1	Box 4	ATTAAT	6	Petroselinum crispum	light responsive element
GB_D08G2835.1	G-box	CACGTC	6	Zea mays	light responsive element
GB_D08G2835.1	G-box	TACGTG	6	Arabidopsis thaliana	light responsive element
GB_D08G2835.1	G-box	TACGTG	6	Arabidopsis thaliana	light responsive element
GB_D09G0710.1	Gap-box	CAAATGAA(A/G)A	9	Arabidopsis thaliana	light responsive element
GB_D09G0710.1	ABRE	ACGTG	5	Arabidopsis thaliana	ABA-responsive element
GB_D09G0710.1	TGACG-motif	TGACG	5	Hordeum vulgare	MeJA-responsiveness
GB_D09G0710.1	TGACG-motif	TGACG	5	Hordeum vulgare	MeJA-responsiveness
GB_D09G0710.1	Box 4	ATTAAT	6	Petroselinum crispum	light responsive element
GB_D09G0710.1	Box 4	ATTAAT	6	Petroselinum crispum	light responsive element
GB_D09G0710.1	Box 4	ATTAAT	6	Petroselinum crispum	light responsive element
GB_D09G0710.1	Box 4	ATTAAT	6	Petroselinum crispum	light responsive element
GB_D09G0710.1	Box 4	ATTAAT	6	Petroselinum crispum	light responsive element
GB_D09G0710.1	Box 4	ATTAAT	6	Petroselinum crispum	light responsive element
GB_D09G0710.1	Box 4	ATTAAT	6	Petroselinum crispum	light responsive element
GB_D09G0710.1	Box 4	ATTAAT	6	Petroselinum crispum	light responsive element
GB_D09G0710.1	G-box	TAACACGTAG	9	Brassica oleracea	light responsive element
GB_D09G0710.1	G-box	TACGTG	6	Arabidopsis thaliana	light responsive element
GB_D09G0710.1	CGTCA-motif	CGTCA	5	Hordeum vulgare	MeJA-responsiveness
GB_D09G0710.1	CGTCA-motif	CGTCA	5	Hordeum vulgare	MeJA-responsiveness
GB_D09G2369.1	TGACG-motif	TGACG	5	Hordeum vulgare	MeJA-responsiveness
GB_D09G2369.1	G-box	CACGTC	6	Zea mays	light responsive element
GB_D09G2369.1	ARE	AAACCA	6	Zea mays	anaerobic induction responsive element
GB_D09G2369.1	Box 4	ATTAAT	6	Petroselinum crispum	light responsive element
GB_D09G2369.1	Box 4	ATTAAT	6	Petroselinum crispum	light responsive element
GB_D09G2369.1	Box 4	ATTAAT	6	Petroselinum crispum	light responsive element
GB_D09G2369.1	Box 4	ATTAAT	6	Petroselinum crispum	light responsive element
GB_D09G2369.1	Box 4	ATTAAT	6	Petroselinum crispum	light responsive element
GB_D09G2369.1	Box 4	ATTAAT	6	Petroselinum crispum	light responsive element
GB_D09G2369.1	CGTCA-motif	CGTCA	5	Hordeum vulgare	MeJA-responsiveness
GB_D09G2369.1	GT1-motif	GGTTAA	6	Arabidopsis thaliana	light responsive element
GB_D09G2369.1	GT1-motif	GGTTAA	6	Arabidopsis thaliana	light responsive element
GB_D09G2369.1	WUN-motif	AAATTTCCT	9	Brassica oleracea	wound-responsive element
GB_D09G2369.1	WUN-motif	AAATTTCCT	9	Brassica oleracea	wound-responsive element
GB_D09G2369.1	LTR	CCGAAA	6	Hordeum vulgare	low-temperature responsiveness
GB_D09G2369.1	LTR	CCGAAA	6	Hordeum vulgare	low-temperature responsiveness
GB_D09G2369.1	LTR	CCGAAA	6	Hordeum vulgare	low-temperature responsiveness
GB_D09G2369.1	LTR	CCGAAA	6	Hordeum vulgare	low-temperature responsiveness
GB_D09G2369.1	AuxRR-core	GGTCCAT	7	Nicotiana tabacum	auxin-responsive element
GB_D09G2369.1	P-box	CCTTTTG	7	Oryza sativa	GA-responsive element
GB_D09G2369.1	ATCT-motif	AATCTAATCC	9	Pisum sativum	light responsive element
GB_D09G2369.1	ABRE	ACGTG	5	Arabidopsis thaliana	ABA-responsive element
GB_D09G2369.1	ABRE	AACCCGG	7	Arabidopsis thaliana	ABA-responsive element
GB_D09G2369.1	Gap-box	CAAATGAA(A/G)A	9	Arabidopsis thaliana	light responsive element
GB_D10G1603.1	TGA-element	AACGAC	6	Brassica oleracea	auxin-responsive element
GB_D10G1603.1	ARE	AAACCA	6	Zea mays	anaerobic induction responsive element
GB_D10G1603.1	ARE	AAACCA	6	Zea mays	anaerobic induction responsive element
GB_D10G1603.1	Box 4	ATTAAT	6	Petroselinum crispum	light responsive element
GB_D10G1603.1	Box 4	ATTAAT	6	Petroselinum crispum	light responsive element
GB_D10G1603.1	Box 4	ATTAAT	6	Petroselinum crispum	light responsive element
GB_D10G1603.1	G-box	TACGTG	6	Arabidopsis thaliana	light responsive element
GB_D10G1603.1	CGTCA-motif	CGTCA	5	Hordeum vulgare	MeJA-responsiveness
GB_D10G1603.1	CGTCA-motif	CGTCA	5	Hordeum vulgare	MeJA-responsiveness
GB_D10G1603.1	TGACG-motif	TGACG	5	Hordeum vulgare	MeJA-responsiveness
GB_D10G1603.1	TGACG-motif	TGACG	5	Hordeum vulgare	MeJA-responsiveness
GB_D10G1603.1	GARE-motif	TCTGTTG	7	Brassica oleracea	GA-responsive element
GB_D10G1603.1	ACE	CTAACGTATT	9	Petroselinum crispum	light responsive element
GB_D10G1603.1	TCA-element	CCATCTTTTT	9	Nicotiana tabacum	salicylic acid responsive element
GB_D10G1603.1	MBS	CAACTG	6	Arabidopsis thaliana	drought response element
GB_D10G1603.1	MBS	CAACTG	6	Arabidopsis thaliana	drought response element
GB_D10G1603.1	P-box	CCTTTTG	7	Oryza sativa	GA-responsive element
GB_D10G1603.1	LAMP-element	CTTTATCA	8	Pisum sativum	light responsive element
GB_D10G1603.1	TATC-box	TATCCCA	7	Oryza sativa	GA-responsive element
GB_D10G1603.1	ABRE	ACGTG	5	Arabidopsis thaliana	ABA-responsive element
GB_D10G1603.1	GT1-motif	GGTTAA	6	Arabidopsis thaliana	light responsive element
GB_D10G1603.1	GT1-motif	GGTTAA	6	Arabidopsis thaliana	light responsive element
GB_D10G1603.1	TC-rich repeats	GTTTTCTTAC	9	Nicotiana tabacum	defense and stress responsive element
GB_D10G1603.1	TC-rich repeats	ATTCTCTAAC	9	Nicotiana tabacum	defense and stress responsive element
GB_D10G1603.1	GATA-motif	GATAGGA	7	Arabidopsis thaliana	light responsive element
GB_D10G1603.1	GATA-motif	AAGATAAGATT	10	Arabidopsis thaliana	light responsive element
GB_D10G1603.1	LTR	CCGAAA	6	Hordeum vulgare	low-temperature responsiveness
GB_D10G2464.1	AuxRR-core	GGTCCAT	7	Nicotiana tabacum	auxin-responsive element
GB_D10G2464.1	MRE	AACCTAA	7	Petroselinum crispum	MYB binding site
GB_D10G2464.1	TC-rich repeats	ATTCTCTAAC	9	Nicotiana tabacum	defense and stress responsive element
GB_D10G2464.1	TC-rich repeats	ATTCTCTAAC	9	Nicotiana tabacum	defense and stress responsive element
GB_D10G2464.1	ABRE	CACGTG	6	Arabidopsis thaliana	ABA-responsive element
GB_D10G2464.1	ABRE	ACGTG	5	Arabidopsis thaliana	ABA-responsive element
GB_D10G2464.1	ABRE	GCAACGTGTC	9	Hordeum vulgare	ABA-responsive element
GB_D10G2464.1	G-Box	CACGTG	6	Pisum sativum	light responsive element
GB_D10G2464.1	ACE	CTAACGTATT	9	Petroselinum crispum	light responsive element
GB_D10G2464.1	TCA-element	CCATCTTTTT	9	Nicotiana tabacum	salicylic acid responsive element
GB_D10G2464.1	TCA-element	CCATCTTTTT	9	Nicotiana tabacum	salicylic acid responsive element
GB_D10G2464.1	AE-box	AGAAACAA	8	Arabidopsis thaliana	light responsive element
GB_D10G2464.1	G-box	CACGTG	6	Arabidopsis thaliana	light responsive element
GB_D10G2464.1	ARE	AAACCA	6	Zea mays	anaerobic induction responsive element
GB_D10G2464.1	Box 4	ATTAAT	6	Petroselinum crispum	light responsive element
GB_D10G2464.1	Box 4	ATTAAT	6	Petroselinum crispum	light responsive element
GB_D10G2464.1	Box 4	ATTAAT	6	Petroselinum crispum	light responsive element
GB_D10G2464.1	Box 4	ATTAAT	6	Petroselinum crispum	light responsive element
GB_D10G2464.1	Box 4	ATTAAT	6	Petroselinum crispum	light responsive element
GB_D10G2464.1	Box 4	ATTAAT	6	Petroselinum crispum	light responsive element
GB_D10G2464.1	Box 4	ATTAAT	6	Petroselinum crispum	light responsive element
GB_D10G2464.1	Box 4	ATTAAT	6	Petroselinum crispum	light responsive element
GB_D10G2464.1	Box 4	ATTAAT	6	Petroselinum crispum	light responsive element
GB_D10G2464.1	Box 4	ATTAAT	6	Petroselinum crispum	light responsive element
GB_D10G2464.1	Box 4	ATTAAT	6	Petroselinum crispum	light responsive element
GB_D10G2464.1	AT1-motif	AATTATTTTTTATT	13	Solanum tuberosum	light responsive element
GB_D10G2464.1	TCT-motif	TCTTAC	6	Arabidopsis thaliana	light responsive element
GB_D10G2464.1	Box II	TGGTAATAA	9	Solanum tuberosum	light responsive element
GB_D12G1387.1	CGTCA-motif	CGTCA	5	Hordeum vulgare	MeJA-responsiveness
GB_D12G1387.1	CGTCA-motif	CGTCA	5	Hordeum vulgare	MeJA-responsiveness
GB_D12G1387.1	ARE	AAACCA	6	Zea mays	anaerobic induction responsive element
GB_D12G1387.1	ARE	AAACCA	6	Zea mays	anaerobic induction responsive element
GB_D12G1387.1	Box 4	ATTAAT	6	Petroselinum crispum	light responsive element
GB_D12G1387.1	Box 4	ATTAAT	6	Petroselinum crispum	light responsive element
GB_D12G1387.1	Box 4	ATTAAT	6	Petroselinum crispum	light responsive element
GB_D12G1387.1	Box 4	ATTAAT	6	Petroselinum crispum	light responsive element
GB_D12G1387.1	Box 4	ATTAAT	6	Petroselinum crispum	light responsive element
GB_D12G1387.1	G-box	CACGTC	6	Zea mays	light responsive element
GB_D12G1387.1	circadian	CAAAGATATC	9	Lycopersicon esculentum	circadian control element
GB_D12G1387.1	TGACG-motif	TGACG	5	Hordeum vulgare	MeJA-responsiveness
GB_D12G1387.1	TGACG-motif	TGACG	5	Hordeum vulgare	MeJA-responsiveness
GB_D12G1387.1	MBS	CAACTG	6	Arabidopsis thaliana	drought response element
GB_D12G1387.1	TCA-element	CCATCTTTTT	9	Nicotiana tabacum	salicylic acid responsive element
GB_D12G1387.1	TCA-element	CCATCTTTTT	9	Nicotiana tabacum	salicylic acid responsive element
GB_D12G1387.1	P-box	CCTTTTG	7	Oryza sativa	GA-responsive element
GB_D12G1387.1	P-box	CCTTTTG	7	Oryza sativa	GA-responsive element
GB_D12G1387.1	ABRE	ACGTG	5	Arabidopsis thaliana	ABA-responsive element
GB_D12G1387.1	Sp1	GGGCGG	6	Oryza sativa	light responsive element
GB_D12G1387.1	Sp1	GGGCGG	6	Oryza sativa	light responsive element
GB_D12G1387.1	LTR	CCGAAA	6	Hordeum vulgare	low-temperature responsiveness
GB_D13G2260.1	GT1-motif	GGTTAA	6	Arabidopsis thaliana	light responsive element
GB_D13G2260.1	GATA-motif	AAGGATAAGG	9	Solanum tuberosum	light responsive element
GB_D13G2260.1	LTR	CCGAAA	6	Hordeum vulgare	low-temperature responsiveness
GB_D13G2260.1	LTR	CCGAAA	6	Hordeum vulgare	low-temperature responsiveness
GB_D13G2260.1	LTR	CCGAAA	6	Hordeum vulgare	low-temperature responsiveness
GB_D13G2260.1	P-box	CCTTTTG	7	Oryza sativa	GA-responsive element
GB_D13G2260.1	ATCT-motif	AATCTAATCC	9	Pisum sativum	light responsive element
GB_D13G2260.1	ABRE	ACGTG	5	Arabidopsis thaliana	ABA-responsive element
GB_D13G2260.1	TGACG-motif	TGACG	5	Hordeum vulgare	MeJA-responsiveness
GB_D13G2260.1	MBS	CAACTG	6	Arabidopsis thaliana	drought response element
GB_D13G2260.1	TCA-element	TCAGAAGAGG	9	Brassica oleracea	salicylic acid responsive element
GB_D13G2260.1	TCA-element	CCATCTTTTT	9	Nicotiana tabacum	salicylic acid responsive element
GB_D13G2260.1	CGTCA-motif	CGTCA	5	Hordeum vulgare	MeJA-responsiveness
GB_D13G2260.1	ARE	AAACCA	6	Zea mays	anaerobic induction responsive element
GB_D13G2260.1	ARE	AAACCA	6	Zea mays	anaerobic induction responsive element
GB_D13G2260.1	ARE	AAACCA	6	Zea mays	anaerobic induction responsive element
GB_D13G2260.1	ARE	AAACCA	6	Zea mays	anaerobic induction responsive element
GB_D13G2260.1	Box 4	ATTAAT	6	Petroselinum crispum	light responsive element
GB_D13G2260.1	Box 4	ATTAAT	6	Petroselinum crispum	light responsive element
GB_D13G2260.1	Box 4	ATTAAT	6	Petroselinum crispum	light responsive element
GB_D13G2260.1	G-box	CCACGTAA	8	Brassica napus	light responsive element
GB_D13G2260.1	G-box	TACGTG	6	Arabidopsis thaliana	light responsive element
